# Supplementary material for: Comparison of image registration methods for combining laparoscopic video and spectral image data
Source: Sci Rep. 2022 Sep 30;12:16459. doi: 10.1038/s41598-022-20816-1 (PMC9525266; doi:10.1038/s41598-022-20816-1)
Supplement: Supplementary file 1 — Supplementary Information 1. [file 41598_2022_20816_MOESM1_ESM.zip]

Archive with 2 entries (2 files):
- annotations.xml
- video_38369-39119.avi
