# Supplementary material for: Comparison of image registration methods for combining laparoscopic video and spectral image data
Source: Sci Rep. 2022 Sep 30;12:16459. doi: 10.1038/s41598-022-20816-1 (PMC9525266; doi:10.1038/s41598-022-20816-1)
Supplement: Supplementary file 1 — Supplementary Information 1. [file 41598_2022_20816_MOESM1_ESM.zip › annotations.xml]

<?xml version="1.0" encoding="utf-8"?>
<annotations>
  <version>1.1</version>
  <meta>
    <task>
      <id>21377</id>
      <name>scene1_38369-39119</name>
      <size>750</size>
      <mode>interpolation</mode>
      <overlap>5</overlap>
      <bugtracker></bugtracker>
      <created>2020-10-26 15:28:53.807784+00:00</created>
      <updated>2020-11-11 14:09:19.433930+00:00</updated>
      <start_frame>0</start_frame>
      <stop_frame>749</stop_frame>
      <frame_filter></frame_filter>
      <labels>
        <label>
          <name>Point1</name>
          <color>#f8aead</color>
          <attributes>
          </attributes>
        </label>
        <label>
          <name>Point2</name>
          <color>#4d5be3</color>
          <attributes>
          </attributes>
        </label>
        <label>
          <name>Point3</name>
          <color>#c78b2d</color>
          <attributes>
          </attributes>
        </label>
        <label>
          <name>Point4</name>
          <color>#6ea0a9</color>
          <attributes>
          </attributes>
        </label>
        <label>
          <name>Point5</name>
          <color>#071724</color>
          <attributes>
          </attributes>
        </label>
        <label>
          <name>Point6</name>
          <color>#b3689d</color>
          <attributes>
          </attributes>
        </label>
        <label>
          <name>Point7</name>
          <color>#88ac62</color>
          <attributes>
          </attributes>
        </label>
        <label>
          <name>Point8</name>
          <color>#17beed</color>
          <attributes>
          </attributes>
        </label>
        <label>
          <name>Point9</name>
          <color>#2d838f</color>
          <attributes>
          </attributes>
        </label>
        <label>
          <name>Point10</name>
          <color>#76c922</color>
          <attributes>
          </attributes>
        </label>
        <label>
          <name>Point11</name>
          <color>#3207b6</color>
          <attributes>
          </attributes>
        </label>
        <label>
          <name>Point12</name>
          <color>#abb0b4</color>
          <attributes>
          </attributes>
        </label>
        <label>
          <name>Point13</name>
          <color>#a68125</color>
          <attributes>
          </attributes>
        </label>
        <label>
          <name>Point14</name>
          <color>#a266a0</color>
          <attributes>
          </attributes>
        </label>
        <label>
          <name>Point15</name>
          <color>#212cc4</color>
          <attributes>
          </attributes>
        </label>
        <label>
          <name>Point16</name>
          <color>#6ae1ee</color>
          <attributes>
          </attributes>
        </label>
        <label>
          <name>Point17</name>
          <color>#d5352b</color>
          <attributes>
          </attributes>
        </label>
        <label>
          <name>Point18</name>
          <color>#cc4960</color>
          <attributes>
          </attributes>
        </label>
        <label>
          <name>Point19</name>
          <color>#bbaaae</color>
          <attributes>
          </attributes>
        </label>
        <label>
          <name>Point20</name>
          <color>#f53b65</color>
          <attributes>
          </attributes>
        </label>
        <label>
          <name>Point21</name>
          <color>#bcd4ff</color>
          <attributes>
          </attributes>
        </label>
        <label>
          <name>Point22</name>
          <color>#a95736</color>
          <attributes>
          </attributes>
        </label>
        <label>
          <name>Point23</name>
          <color>#292ae5</color>
          <attributes>
          </attributes>
        </label>
        <label>
          <name>Point24</name>
          <color>#096235</color>
          <attributes>
          </attributes>
        </label>
        <label>
          <name>Point25</name>
          <color>#83260c</color>
          <attributes>
          </attributes>
        </label>
        <label>
          <name>Point26</name>
          <color>#46d7b2</color>
          <attributes>
          </attributes>
        </label>
        <label>
          <name>Point27</name>
          <color>#ed868c</color>
          <attributes>
          </attributes>
        </label>
        <label>
          <name>Point28</name>
          <color>#a69541</color>
          <attributes>
          </attributes>
        </label>
        <label>
          <name>Point29</name>
          <color>#07fd35</color>
          <attributes>
          </attributes>
        </label>
        <label>
          <name>Point30</name>
          <color>#2e231b</color>
          <attributes>
          </attributes>
        </label>
      </labels>
      <segments>
        <segment>
          <id>34018</id>
          <start>0</start>
          <stop>749</stop>
          <url>http://cvat.org/?id=34018</url>
        </segment>
      </segments>
      <owner>
        <username>Hannes</username>
        <email>hannes.koehler@medizin.uni-leipzig.de</email>
      </owner>
      <assignee></assignee>
      <original_size>
        <width>854</width>
        <height>480</height>
      </original_size>
    </task>
    <dumped>2020-11-11 14:11:56.287105+00:00</dumped>
    <source>scene1_38369-39119.avi</source>
  </meta>
  <track id="0" label="Point13" source="manual">
    <points frame="115" outside="0" occluded="0" keyframe="1" points="373.70,2.47" z_order="0">
    </points>
    <points frame="116" outside="0" occluded="0" keyframe="1" points="373.70,5.30" z_order="0">
    </points>
    <points frame="117" outside="0" occluded="0" keyframe="1" points="375.10,8.80" z_order="0">
    </points>
    <points frame="118" outside="0" occluded="0" keyframe="1" points="376.80,11.20" z_order="0">
    </points>
    <points frame="119" outside="0" occluded="0" keyframe="0" points="378.00,9.65" z_order="0">
    </points>
    <points frame="120" outside="0" occluded="0" keyframe="1" points="379.20,8.10" z_order="0">
    </points>
    <points frame="121" outside="0" occluded="0" keyframe="1" points="380.90,7.90" z_order="0">
    </points>
    <points frame="122" outside="0" occluded="0" keyframe="1" points="381.60,7.90" z_order="0">
    </points>
    <points frame="123" outside="0" occluded="0" keyframe="0" points="383.57,9.63" z_order="0">
    </points>
    <points frame="124" outside="0" occluded="0" keyframe="0" points="385.53,11.37" z_order="0">
    </points>
    <points frame="125" outside="0" occluded="0" keyframe="1" points="387.50,13.10" z_order="0">
    </points>
    <points frame="126" outside="0" occluded="0" keyframe="1" points="387.50,15.00" z_order="0">
    </points>
    <points frame="127" outside="0" occluded="0" keyframe="1" points="384.90,17.10" z_order="0">
    </points>
    <points frame="128" outside="0" occluded="0" keyframe="1" points="383.00,19.20" z_order="0">
    </points>
    <points frame="129" outside="0" occluded="0" keyframe="1" points="379.70,21.10" z_order="0">
    </points>
    <points frame="130" outside="0" occluded="0" keyframe="1" points="379.70,21.60" z_order="0">
    </points>
    <points frame="131" outside="0" occluded="0" keyframe="0" points="380.30,20.30" z_order="0">
    </points>
    <points frame="132" outside="0" occluded="0" keyframe="1" points="380.90,19.00" z_order="0">
    </points>
    <points frame="133" outside="0" occluded="0" keyframe="1" points="381.80,16.60" z_order="0">
    </points>
    <points frame="134" outside="0" occluded="0" keyframe="0" points="383.00,16.70" z_order="0">
    </points>
    <points frame="135" outside="0" occluded="0" keyframe="1" points="384.20,16.80" z_order="0">
    </points>
    <points frame="136" outside="0" occluded="0" keyframe="0" points="383.97,15.93" z_order="0">
    </points>
    <points frame="137" outside="0" occluded="0" keyframe="0" points="383.73,15.07" z_order="0">
    </points>
    <points frame="138" outside="0" occluded="0" keyframe="1" points="383.50,14.20" z_order="0">
    </points>
    <points frame="139" outside="0" occluded="0" keyframe="1" points="380.40,11.40" z_order="0">
    </points>
    <points frame="140" outside="0" occluded="0" keyframe="1" points="375.90,8.80" z_order="0">
    </points>
    <points frame="141" outside="0" occluded="0" keyframe="1" points="375.70,9.00" z_order="0">
    </points>
    <points frame="142" outside="0" occluded="0" keyframe="1" points="379.70,13.00" z_order="0">
    </points>
    <points frame="143" outside="0" occluded="0" keyframe="1" points="380.20,13.70" z_order="0">
    </points>
    <points frame="144" outside="0" occluded="0" keyframe="1" points="380.40,11.10" z_order="0">
    </points>
    <points frame="145" outside="0" occluded="0" keyframe="1" points="376.90,9.70" z_order="0">
    </points>
    <points frame="146" outside="0" occluded="0" keyframe="1" points="374.10,6.40" z_order="0">
    </points>
    <points frame="147" outside="0" occluded="0" keyframe="1" points="371.30,5.50" z_order="0">
    </points>
    <points frame="148" outside="0" occluded="0" keyframe="1" points="371.30,7.20" z_order="0">
    </points>
    <points frame="149" outside="0" occluded="0" keyframe="1" points="372.50,8.40" z_order="0">
    </points>
    <points frame="150" outside="0" occluded="0" keyframe="1" points="376.30,4.60" z_order="0">
    </points>
    <points frame="151" outside="0" occluded="0" keyframe="1" points="379.10,6.30" z_order="0">
    </points>
    <points frame="152" outside="0" occluded="0" keyframe="1" points="378.20,7.70" z_order="0">
    </points>
    <points frame="153" outside="0" occluded="0" keyframe="0" points="378.20,8.40" z_order="0">
    </points>
    <points frame="154" outside="0" occluded="0" keyframe="1" points="378.20,9.10" z_order="0">
    </points>
    <points frame="155" outside="0" occluded="0" keyframe="1" points="379.40,8.20" z_order="0">
    </points>
    <points frame="156" outside="0" occluded="0" keyframe="1" points="383.20,2.50" z_order="0">
    </points>
    <points frame="157" outside="1" occluded="0" keyframe="1" points="383.20,2.50" z_order="0">
    </points>
    <points frame="164" outside="0" occluded="0" keyframe="1" points="412.70,10.30" z_order="0">
    </points>
    <points frame="165" outside="0" occluded="0" keyframe="1" points="414.80,16.40" z_order="0">
    </points>
    <points frame="166" outside="0" occluded="0" keyframe="1" points="416.70,17.30" z_order="0">
    </points>
    <points frame="167" outside="0" occluded="0" keyframe="0" points="416.23,18.63" z_order="0">
    </points>
    <points frame="168" outside="0" occluded="0" keyframe="0" points="415.77,19.97" z_order="0">
    </points>
    <points frame="169" outside="0" occluded="0" keyframe="1" points="415.30,21.30" z_order="0">
    </points>
    <points frame="170" outside="0" occluded="0" keyframe="1" points="413.40,20.40" z_order="0">
    </points>
    <points frame="171" outside="0" occluded="0" keyframe="1" points="408.00,17.30" z_order="0">
    </points>
    <points frame="172" outside="0" occluded="0" keyframe="1" points="404.90,12.60" z_order="0">
    </points>
    <points frame="173" outside="0" occluded="0" keyframe="1" points="403.50,8.40" z_order="0">
    </points>
    <points frame="174" outside="0" occluded="0" keyframe="1" points="401.40,3.00" z_order="0">
    </points>
    <points frame="175" outside="1" occluded="0" keyframe="1" points="399.95,3.53" z_order="0">
    </points>
    <points frame="182" outside="0" occluded="0" keyframe="1" points="389.80,7.20" z_order="0">
    </points>
    <points frame="183" outside="0" occluded="0" keyframe="0" points="388.40,6.75" z_order="0">
    </points>
    <points frame="184" outside="0" occluded="0" keyframe="1" points="387.00,6.30" z_order="0">
    </points>
    <points frame="185" outside="0" occluded="0" keyframe="1" points="383.70,6.50" z_order="0">
    </points>
    <points frame="186" outside="0" occluded="0" keyframe="1" points="381.80,8.60" z_order="0">
    </points>
    <points frame="187" outside="0" occluded="0" keyframe="1" points="380.60,11.40" z_order="0">
    </points>
    <points frame="188" outside="0" occluded="0" keyframe="1" points="379.90,14.50" z_order="0">
    </points>
    <points frame="189" outside="0" occluded="0" keyframe="1" points="378.70,13.60" z_order="0">
    </points>
    <points frame="190" outside="0" occluded="0" keyframe="1" points="375.90,9.60" z_order="0">
    </points>
    <points frame="191" outside="0" occluded="0" keyframe="1" points="374.20,6.80" z_order="0">
    </points>
    <points frame="192" outside="0" occluded="0" keyframe="1" points="375.60,6.80" z_order="0">
    </points>
    <points frame="193" outside="0" occluded="0" keyframe="1" points="377.70,7.50" z_order="0">
    </points>
    <points frame="194" outside="0" occluded="0" keyframe="1" points="378.20,8.20" z_order="0">
    </points>
    <points frame="195" outside="0" occluded="0" keyframe="1" points="378.40,10.30" z_order="0">
    </points>
    <points frame="196" outside="0" occluded="0" keyframe="1" points="378.90,15.00" z_order="0">
    </points>
    <points frame="197" outside="0" occluded="0" keyframe="1" points="379.10,13.80" z_order="0">
    </points>
    <points frame="198" outside="0" occluded="0" keyframe="1" points="379.30,9.60" z_order="0">
    </points>
    <points frame="199" outside="0" occluded="0" keyframe="1" points="381.20,9.60" z_order="0">
    </points>
    <points frame="200" outside="0" occluded="0" keyframe="1" points="384.00,10.50" z_order="0">
    </points>
    <points frame="201" outside="0" occluded="0" keyframe="1" points="384.90,11.90" z_order="0">
    </points>
    <points frame="202" outside="0" occluded="0" keyframe="0" points="383.35,13.20" z_order="0">
    </points>
    <points frame="203" outside="0" occluded="0" keyframe="1" points="381.80,14.50" z_order="0">
    </points>
    <points frame="204" outside="0" occluded="0" keyframe="1" points="380.90,14.50" z_order="0">
    </points>
    <points frame="205" outside="0" occluded="0" keyframe="1" points="383.00,15.40" z_order="0">
    </points>
    <points frame="206" outside="0" occluded="0" keyframe="1" points="384.40,9.00" z_order="0">
    </points>
    <points frame="207" outside="0" occluded="0" keyframe="1" points="387.00,4.50" z_order="0">
    </points>
    <points frame="208" outside="0" occluded="0" keyframe="1" points="389.60,5.70" z_order="0">
    </points>
    <points frame="209" outside="0" occluded="0" keyframe="0" points="387.60,6.55" z_order="0">
    </points>
    <points frame="210" outside="0" occluded="0" keyframe="1" points="385.60,7.40" z_order="0">
    </points>
    <points frame="211" outside="0" occluded="0" keyframe="1" points="384.20,10.00" z_order="0">
    </points>
    <points frame="212" outside="0" occluded="0" keyframe="1" points="383.70,14.70" z_order="0">
    </points>
    <points frame="213" outside="0" occluded="0" keyframe="0" points="383.68,14.63" z_order="0">
    </points>
    <points frame="214" outside="0" occluded="0" keyframe="0" points="383.67,14.57" z_order="0">
    </points>
    <points frame="215" outside="0" occluded="0" keyframe="0" points="383.65,14.50" z_order="0">
    </points>
    <points frame="216" outside="0" occluded="0" keyframe="0" points="383.63,14.43" z_order="0">
    </points>
    <points frame="217" outside="0" occluded="0" keyframe="0" points="383.62,14.37" z_order="0">
    </points>
    <points frame="218" outside="0" occluded="0" keyframe="1" points="383.60,14.30" z_order="0">
    </points>
    <points frame="219" outside="0" occluded="0" keyframe="1" points="383.80,15.20" z_order="0">
    </points>
    <points frame="220" outside="0" occluded="0" keyframe="0" points="384.23,15.43" z_order="0">
    </points>
    <points frame="221" outside="0" occluded="0" keyframe="0" points="384.67,15.67" z_order="0">
    </points>
    <points frame="222" outside="0" occluded="0" keyframe="1" points="385.10,15.90" z_order="0">
    </points>
    <points frame="223" outside="0" occluded="0" keyframe="0" points="387.10,12.80" z_order="0">
    </points>
    <points frame="224" outside="0" occluded="0" keyframe="1" points="389.10,9.70" z_order="0">
    </points>
    <points frame="225" outside="0" occluded="0" keyframe="1" points="390.00,8.00" z_order="0">
    </points>
    <points frame="226" outside="0" occluded="0" keyframe="1" points="390.70,8.40" z_order="0">
    </points>
    <points frame="227" outside="0" occluded="0" keyframe="1" points="391.90,9.10" z_order="0">
    </points>
    <points frame="228" outside="0" occluded="0" keyframe="1" points="390.70,9.10" z_order="0">
    </points>
    <points frame="229" outside="0" occluded="0" keyframe="0" points="389.88,9.00" z_order="0">
    </points>
    <points frame="230" outside="0" occluded="0" keyframe="0" points="389.05,8.90" z_order="0">
    </points>
    <points frame="231" outside="0" occluded="0" keyframe="0" points="388.23,8.80" z_order="0">
    </points>
    <points frame="232" outside="0" occluded="0" keyframe="1" points="387.40,8.70" z_order="0">
    </points>
    <points frame="233" outside="0" occluded="0" keyframe="1" points="385.70,8.80" z_order="0">
    </points>
    <points frame="234" outside="0" occluded="0" keyframe="1" points="386.00,10.30" z_order="0">
    </points>
    <points frame="235" outside="0" occluded="0" keyframe="0" points="386.95,13.00" z_order="0">
    </points>
    <points frame="236" outside="0" occluded="0" keyframe="1" points="387.90,15.70" z_order="0">
    </points>
    <points frame="237" outside="0" occluded="0" keyframe="1" points="393.30,13.50" z_order="0">
    </points>
    <points frame="238" outside="0" occluded="0" keyframe="1" points="397.30,17.10" z_order="0">
    </points>
    <points frame="239" outside="0" occluded="0" keyframe="1" points="399.40,16.40" z_order="0">
    </points>
    <points frame="240" outside="0" occluded="0" keyframe="1" points="400.80,14.70" z_order="0">
    </points>
    <points frame="241" outside="0" occluded="0" keyframe="1" points="402.50,13.00" z_order="0">
    </points>
    <points frame="242" outside="0" occluded="0" keyframe="0" points="403.83,14.17" z_order="0">
    </points>
    <points frame="243" outside="0" occluded="0" keyframe="0" points="405.17,15.33" z_order="0">
    </points>
    <points frame="244" outside="0" occluded="0" keyframe="1" points="406.50,16.50" z_order="0">
    </points>
    <points frame="245" outside="0" occluded="0" keyframe="1" points="408.90,17.70" z_order="0">
    </points>
    <points frame="246" outside="0" occluded="0" keyframe="1" points="417.40,16.50" z_order="0">
    </points>
    <points frame="247" outside="0" occluded="0" keyframe="1" points="423.30,16.70" z_order="0">
    </points>
    <points frame="248" outside="0" occluded="0" keyframe="1" points="424.00,18.10" z_order="0">
    </points>
    <points frame="249" outside="0" occluded="0" keyframe="0" points="425.33,17.47" z_order="0">
    </points>
    <points frame="250" outside="0" occluded="0" keyframe="0" points="426.67,16.83" z_order="0">
    </points>
    <points frame="251" outside="0" occluded="0" keyframe="1" points="428.00,16.20" z_order="0">
    </points>
    <points frame="252" outside="0" occluded="0" keyframe="0" points="426.25,17.15" z_order="0">
    </points>
    <points frame="253" outside="0" occluded="0" keyframe="1" points="424.50,18.10" z_order="0">
    </points>
    <points frame="254" outside="0" occluded="0" keyframe="1" points="421.70,20.50" z_order="0">
    </points>
    <points frame="255" outside="0" occluded="0" keyframe="1" points="421.50,23.30" z_order="0">
    </points>
    <points frame="256" outside="0" occluded="0" keyframe="1" points="422.40,23.30" z_order="0">
    </points>
    <points frame="257" outside="0" occluded="0" keyframe="1" points="427.40,20.90" z_order="0">
    </points>
    <points frame="258" outside="0" occluded="0" keyframe="1" points="430.20,16.40" z_order="0">
    </points>
    <points frame="259" outside="0" occluded="0" keyframe="1" points="430.20,15.20" z_order="0">
    </points>
    <points frame="260" outside="0" occluded="0" keyframe="0" points="429.80,14.17" z_order="0">
    </points>
    <points frame="261" outside="0" occluded="0" keyframe="0" points="429.40,13.13" z_order="0">
    </points>
    <points frame="262" outside="0" occluded="0" keyframe="1" points="429.00,12.10" z_order="0">
    </points>
    <points frame="263" outside="0" occluded="0" keyframe="0" points="430.65,12.10" z_order="0">
    </points>
    <points frame="264" outside="0" occluded="0" keyframe="1" points="432.30,12.10" z_order="0">
    </points>
    <points frame="265" outside="0" occluded="0" keyframe="1" points="438.20,10.90" z_order="0">
    </points>
    <points frame="266" outside="0" occluded="0" keyframe="1" points="438.40,11.80" z_order="0">
    </points>
    <points frame="267" outside="0" occluded="0" keyframe="1" points="437.00,15.30" z_order="0">
    </points>
    <points frame="268" outside="0" occluded="0" keyframe="1" points="437.70,17.70" z_order="0">
    </points>
    <points frame="269" outside="0" occluded="0" keyframe="0" points="437.25,18.05" z_order="0">
    </points>
    <points frame="270" outside="0" occluded="0" keyframe="1" points="436.80,18.40" z_order="0">
    </points>
    <points frame="271" outside="0" occluded="0" keyframe="1" points="438.20,21.50" z_order="0">
    </points>
    <points frame="272" outside="0" occluded="0" keyframe="1" points="440.60,25.30" z_order="0">
    </points>
    <points frame="273" outside="0" occluded="0" keyframe="1" points="443.40,27.90" z_order="0">
    </points>
    <points frame="274" outside="0" occluded="0" keyframe="0" points="443.50,29.55" z_order="0">
    </points>
    <points frame="275" outside="0" occluded="0" keyframe="1" points="443.60,31.20" z_order="0">
    </points>
    <points frame="276" outside="0" occluded="0" keyframe="1" points="444.80,31.20" z_order="0">
    </points>
    <points frame="277" outside="0" occluded="0" keyframe="1" points="443.90,29.30" z_order="0">
    </points>
    <points frame="278" outside="0" occluded="0" keyframe="1" points="445.10,26.20" z_order="0">
    </points>
    <points frame="279" outside="0" occluded="0" keyframe="1" points="446.30,25.70" z_order="0">
    </points>
    <points frame="280" outside="0" occluded="0" keyframe="1" points="446.30,28.50" z_order="0">
    </points>
    <points frame="281" outside="0" occluded="0" keyframe="1" points="446.10,30.90" z_order="0">
    </points>
    <points frame="282" outside="0" occluded="0" keyframe="1" points="450.10,34.40" z_order="0">
    </points>
    <points frame="283" outside="0" occluded="0" keyframe="1" points="453.90,37.50" z_order="0">
    </points>
    <points frame="284" outside="0" occluded="0" keyframe="1" points="457.20,41.70" z_order="0">
    </points>
    <points frame="285" outside="0" occluded="0" keyframe="1" points="457.70,46.20" z_order="0">
    </points>
    <points frame="286" outside="0" occluded="0" keyframe="1" points="461.00,47.40" z_order="0">
    </points>
    <points frame="287" outside="0" occluded="0" keyframe="1" points="459.80,48.10" z_order="0">
    </points>
    <points frame="288" outside="0" occluded="0" keyframe="0" points="461.10,48.95" z_order="0">
    </points>
    <points frame="289" outside="0" occluded="0" keyframe="1" points="462.40,49.80" z_order="0">
    </points>
    <points frame="290" outside="0" occluded="0" keyframe="1" points="463.80,47.70" z_order="0">
    </points>
    <points frame="291" outside="0" occluded="0" keyframe="0" points="463.57,48.87" z_order="0">
    </points>
    <points frame="292" outside="0" occluded="0" keyframe="0" points="463.33,50.03" z_order="0">
    </points>
    <points frame="293" outside="0" occluded="0" keyframe="1" points="463.10,51.20" z_order="0">
    </points>
    <points frame="294" outside="0" occluded="0" keyframe="1" points="462.40,52.40" z_order="0">
    </points>
    <points frame="295" outside="0" occluded="0" keyframe="1" points="460.00,54.50" z_order="0">
    </points>
    <points frame="296" outside="0" occluded="0" keyframe="1" points="456.50,53.60" z_order="0">
    </points>
    <points frame="297" outside="0" occluded="0" keyframe="1" points="457.40,54.80" z_order="0">
    </points>
    <points frame="298" outside="0" occluded="0" keyframe="1" points="459.50,56.20" z_order="0">
    </points>
    <points frame="299" outside="0" occluded="0" keyframe="1" points="460.20,58.30" z_order="0">
    </points>
    <points frame="300" outside="0" occluded="0" keyframe="1" points="462.10,60.90" z_order="0">
    </points>
    <points frame="301" outside="0" occluded="0" keyframe="1" points="462.80,63.00" z_order="0">
    </points>
    <points frame="302" outside="0" occluded="0" keyframe="1" points="465.20,63.70" z_order="0">
    </points>
    <points frame="303" outside="0" occluded="0" keyframe="0" points="465.37,63.07" z_order="0">
    </points>
    <points frame="304" outside="0" occluded="0" keyframe="0" points="465.53,62.43" z_order="0">
    </points>
    <points frame="305" outside="0" occluded="0" keyframe="1" points="465.70,61.80" z_order="0">
    </points>
    <points frame="306" outside="0" occluded="0" keyframe="1" points="465.00,59.90" z_order="0">
    </points>
    <points frame="307" outside="0" occluded="0" keyframe="0" points="466.90,59.65" z_order="0">
    </points>
    <points frame="308" outside="0" occluded="0" keyframe="1" points="468.80,59.40" z_order="0">
    </points>
    <points frame="309" outside="0" occluded="0" keyframe="1" points="469.70,59.40" z_order="0">
    </points>
    <points frame="310" outside="0" occluded="0" keyframe="1" points="469.00,59.40" z_order="0">
    </points>
    <points frame="311" outside="0" occluded="0" keyframe="1" points="468.80,58.20" z_order="0">
    </points>
    <points frame="312" outside="0" occluded="0" keyframe="0" points="467.25,58.55" z_order="0">
    </points>
    <points frame="313" outside="0" occluded="0" keyframe="1" points="465.70,58.90" z_order="0">
    </points>
    <points frame="314" outside="0" occluded="0" keyframe="1" points="463.60,56.80" z_order="0">
    </points>
    <points frame="315" outside="0" occluded="0" keyframe="1" points="462.70,55.60" z_order="0">
    </points>
    <points frame="316" outside="0" occluded="0" keyframe="1" points="463.20,53.90" z_order="0">
    </points>
    <points frame="317" outside="0" occluded="0" keyframe="1" points="465.10,55.80" z_order="0">
    </points>
    <points frame="318" outside="0" occluded="0" keyframe="1" points="466.00,56.30" z_order="0">
    </points>
    <points frame="319" outside="0" occluded="0" keyframe="0" points="464.67,56.07" z_order="0">
    </points>
    <points frame="320" outside="0" occluded="0" keyframe="0" points="463.33,55.83" z_order="0">
    </points>
    <points frame="321" outside="0" occluded="0" keyframe="1" points="462.00,55.60" z_order="0">
    </points>
    <points frame="322" outside="0" occluded="0" keyframe="1" points="458.70,54.90" z_order="0">
    </points>
    <points frame="323" outside="0" occluded="0" keyframe="0" points="458.25,55.00" z_order="0">
    </points>
    <points frame="324" outside="0" occluded="0" keyframe="1" points="457.80,55.10" z_order="0">
    </points>
    <points frame="325" outside="0" occluded="0" keyframe="0" points="459.10,54.40" z_order="0">
    </points>
    <points frame="326" outside="0" occluded="0" keyframe="1" points="460.40,53.70" z_order="0">
    </points>
    <points frame="327" outside="0" occluded="0" keyframe="1" points="459.40,53.70" z_order="0">
    </points>
    <points frame="328" outside="0" occluded="0" keyframe="1" points="459.90,53.80" z_order="0">
    </points>
    <points frame="329" outside="0" occluded="0" keyframe="0" points="461.45,53.85" z_order="0">
    </points>
    <points frame="330" outside="0" occluded="0" keyframe="1" points="463.00,53.90" z_order="0">
    </points>
    <points frame="331" outside="0" occluded="0" keyframe="1" points="464.20,54.10" z_order="0">
    </points>
    <points frame="332" outside="0" occluded="0" keyframe="1" points="465.40,56.00" z_order="0">
    </points>
    <points frame="333" outside="0" occluded="0" keyframe="1" points="467.10,57.90" z_order="0">
    </points>
    <points frame="334" outside="0" occluded="0" keyframe="1" points="467.80,59.80" z_order="0">
    </points>
    <points frame="335" outside="0" occluded="0" keyframe="0" points="468.25,60.05" z_order="0">
    </points>
    <points frame="336" outside="0" occluded="0" keyframe="1" points="468.70,60.30" z_order="0">
    </points>
    <points frame="337" outside="0" occluded="0" keyframe="1" points="470.10,61.70" z_order="0">
    </points>
    <points frame="338" outside="0" occluded="0" keyframe="1" points="475.50,63.60" z_order="0">
    </points>
    <points frame="339" outside="0" occluded="0" keyframe="1" points="480.70,65.30" z_order="0">
    </points>
    <points frame="340" outside="0" occluded="0" keyframe="1" points="482.10,68.60" z_order="0">
    </points>
    <points frame="341" outside="0" occluded="0" keyframe="1" points="481.70,69.80" z_order="0">
    </points>
    <points frame="342" outside="0" occluded="0" keyframe="1" points="484.20,67.60" z_order="0">
    </points>
    <points frame="343" outside="0" occluded="0" keyframe="1" points="485.40,62.50" z_order="0">
    </points>
    <points frame="344" outside="0" occluded="0" keyframe="1" points="482.10,57.30" z_order="0">
    </points>
    <points frame="345" outside="0" occluded="0" keyframe="1" points="478.30,55.90" z_order="0">
    </points>
    <points frame="346" outside="0" occluded="0" keyframe="0" points="477.67,56.67" z_order="0">
    </points>
    <points frame="347" outside="0" occluded="0" keyframe="0" points="477.03,57.43" z_order="0">
    </points>
    <points frame="348" outside="0" occluded="0" keyframe="1" points="476.40,58.20" z_order="0">
    </points>
    <points frame="349" outside="0" occluded="0" keyframe="0" points="476.05,58.45" z_order="0">
    </points>
    <points frame="350" outside="0" occluded="0" keyframe="1" points="475.70,58.70" z_order="0">
    </points>
    <points frame="351" outside="0" occluded="0" keyframe="1" points="474.80,60.10" z_order="0">
    </points>
    <points frame="352" outside="0" occluded="0" keyframe="1" points="472.90,60.60" z_order="0">
    </points>
    <points frame="353" outside="0" occluded="0" keyframe="1" points="472.70,59.90" z_order="0">
    </points>
    <points frame="354" outside="0" occluded="0" keyframe="0" points="472.40,60.07" z_order="0">
    </points>
    <points frame="355" outside="0" occluded="0" keyframe="0" points="472.10,60.23" z_order="0">
    </points>
    <points frame="356" outside="0" occluded="0" keyframe="1" points="471.80,60.40" z_order="0">
    </points>
    <points frame="357" outside="0" occluded="0" keyframe="1" points="467.30,62.50" z_order="0">
    </points>
    <points frame="358" outside="0" occluded="0" keyframe="1" points="465.90,63.20" z_order="0">
    </points>
    <points frame="359" outside="0" occluded="0" keyframe="1" points="463.50,59.40" z_order="0">
    </points>
    <points frame="360" outside="0" occluded="0" keyframe="1" points="460.20,57.30" z_order="0">
    </points>
    <points frame="361" outside="0" occluded="0" keyframe="1" points="459.50,56.60" z_order="0">
    </points>
    <points frame="362" outside="0" occluded="0" keyframe="1" points="458.10,56.60" z_order="0">
    </points>
    <points frame="363" outside="0" occluded="0" keyframe="1" points="455.70,56.60" z_order="0">
    </points>
    <points frame="364" outside="0" occluded="0" keyframe="1" points="453.60,57.50" z_order="0">
    </points>
    <points frame="365" outside="0" occluded="0" keyframe="1" points="452.90,59.60" z_order="0">
    </points>
    <points frame="366" outside="0" occluded="0" keyframe="1" points="451.50,58.70" z_order="0">
    </points>
    <points frame="367" outside="0" occluded="0" keyframe="1" points="451.50,60.60" z_order="0">
    </points>
    <points frame="368" outside="0" occluded="0" keyframe="1" points="451.50,62.00" z_order="0">
    </points>
    <points frame="369" outside="0" occluded="0" keyframe="1" points="452.20,63.20" z_order="0">
    </points>
    <points frame="370" outside="0" occluded="0" keyframe="1" points="453.90,63.90" z_order="0">
    </points>
    <points frame="371" outside="0" occluded="0" keyframe="1" points="455.80,63.90" z_order="0">
    </points>
    <points frame="372" outside="0" occluded="0" keyframe="0" points="455.20,62.70" z_order="0">
    </points>
    <points frame="373" outside="0" occluded="0" keyframe="1" points="454.60,61.50" z_order="0">
    </points>
    <points frame="374" outside="0" occluded="0" keyframe="1" points="451.80,59.80" z_order="0">
    </points>
    <points frame="375" outside="0" occluded="0" keyframe="1" points="448.00,57.90" z_order="0">
    </points>
    <points frame="376" outside="0" occluded="0" keyframe="1" points="445.20,56.20" z_order="0">
    </points>
    <points frame="377" outside="0" occluded="0" keyframe="1" points="444.50,60.00" z_order="0">
    </points>
    <points frame="378" outside="0" occluded="0" keyframe="1" points="445.70,64.20" z_order="0">
    </points>
    <points frame="379" outside="0" occluded="0" keyframe="1" points="448.80,68.20" z_order="0">
    </points>
    <points frame="380" outside="0" occluded="0" keyframe="1" points="445.70,67.50" z_order="0">
    </points>
    <points frame="381" outside="0" occluded="0" keyframe="1" points="441.00,62.80" z_order="0">
    </points>
    <points frame="382" outside="0" occluded="0" keyframe="1" points="436.30,55.50" z_order="0">
    </points>
    <points frame="383" outside="0" occluded="0" keyframe="1" points="429.20,49.10" z_order="0">
    </points>
    <points frame="384" outside="0" occluded="0" keyframe="0" points="424.95,44.75" z_order="0">
    </points>
    <points frame="385" outside="0" occluded="0" keyframe="1" points="420.70,40.40" z_order="0">
    </points>
    <points frame="386" outside="0" occluded="0" keyframe="1" points="416.20,39.50" z_order="0">
    </points>
    <points frame="387" outside="0" occluded="0" keyframe="1" points="413.80,36.90" z_order="0">
    </points>
    <points frame="388" outside="0" occluded="0" keyframe="1" points="410.00,33.40" z_order="0">
    </points>
    <points frame="389" outside="0" occluded="0" keyframe="1" points="405.80,29.40" z_order="0">
    </points>
    <points frame="390" outside="0" occluded="0" keyframe="1" points="398.10,27.00" z_order="0">
    </points>
    <points frame="391" outside="0" occluded="0" keyframe="1" points="394.10,26.50" z_order="0">
    </points>
    <points frame="392" outside="0" occluded="0" keyframe="1" points="394.50,20.40" z_order="0">
    </points>
    <points frame="393" outside="0" occluded="0" keyframe="1" points="395.70,15.90" z_order="0">
    </points>
    <points frame="394" outside="0" occluded="0" keyframe="1" points="400.20,11.80" z_order="0">
    </points>
    <points frame="395" outside="0" occluded="0" keyframe="1" points="400.60,11.00" z_order="0">
    </points>
    <points frame="396" outside="0" occluded="0" keyframe="0" points="400.60,8.55" z_order="0">
    </points>
    <points frame="397" outside="0" occluded="0" keyframe="1" points="400.60,6.10" z_order="0">
    </points>
    <points frame="398" outside="0" occluded="0" keyframe="1" points="398.20,3.70" z_order="0">
    </points>
    <points frame="399" outside="0" occluded="0" keyframe="0" points="397.52,4.10" z_order="0">
    </points>
    <points frame="400" outside="0" occluded="0" keyframe="0" points="396.83,4.50" z_order="0">
    </points>
    <points frame="401" outside="0" occluded="0" keyframe="0" points="396.15,4.90" z_order="0">
    </points>
    <points frame="402" outside="0" occluded="0" keyframe="0" points="395.47,5.30" z_order="0">
    </points>
    <points frame="403" outside="0" occluded="0" keyframe="0" points="394.78,5.70" z_order="0">
    </points>
    <points frame="404" outside="0" occluded="0" keyframe="1" points="394.10,6.10" z_order="0">
    </points>
    <points frame="405" outside="0" occluded="0" keyframe="1" points="391.00,3.40" z_order="0">
    </points>
    <points frame="406" outside="0" occluded="0" keyframe="1" points="388.00,3.20" z_order="0">
    </points>
    <points frame="407" outside="0" occluded="0" keyframe="1" points="385.60,4.40" z_order="0">
    </points>
    <points frame="408" outside="0" occluded="0" keyframe="0" points="386.13,4.40" z_order="0">
    </points>
    <points frame="409" outside="0" occluded="0" keyframe="0" points="386.67,4.40" z_order="0">
    </points>
    <points frame="410" outside="0" occluded="0" keyframe="1" points="387.20,4.40" z_order="0">
    </points>
    <points frame="411" outside="0" occluded="0" keyframe="1" points="388.80,2.00" z_order="0">
    </points>
    <points frame="412" outside="1" occluded="0" keyframe="1" points="389.05,2.06" z_order="0">
    </points>
    <points frame="435" outside="0" occluded="0" keyframe="1" points="394.70,3.40" z_order="0">
    </points>
    <points frame="436" outside="0" occluded="0" keyframe="1" points="400.40,7.90" z_order="0">
    </points>
    <points frame="437" outside="0" occluded="0" keyframe="1" points="403.50,13.10" z_order="0">
    </points>
    <points frame="438" outside="0" occluded="0" keyframe="1" points="403.70,17.30" z_order="0">
    </points>
    <points frame="439" outside="0" occluded="0" keyframe="1" points="403.50,23.20" z_order="0">
    </points>
    <points frame="440" outside="0" occluded="0" keyframe="1" points="404.40,24.60" z_order="0">
    </points>
    <points frame="441" outside="0" occluded="0" keyframe="0" points="405.70,24.75" z_order="0">
    </points>
    <points frame="442" outside="0" occluded="0" keyframe="1" points="407.00,24.90" z_order="0">
    </points>
    <points frame="443" outside="0" occluded="0" keyframe="1" points="407.70,21.40" z_order="0">
    </points>
    <points frame="444" outside="0" occluded="0" keyframe="1" points="408.40,19.30" z_order="0">
    </points>
    <points frame="445" outside="0" occluded="0" keyframe="1" points="410.10,20.70" z_order="0">
    </points>
    <points frame="446" outside="0" occluded="0" keyframe="0" points="409.80,21.23" z_order="0">
    </points>
    <points frame="447" outside="0" occluded="0" keyframe="0" points="409.50,21.75" z_order="0">
    </points>
    <points frame="448" outside="0" occluded="0" keyframe="0" points="409.20,22.28" z_order="0">
    </points>
    <points frame="449" outside="0" occluded="0" keyframe="1" points="408.90,22.80" z_order="0">
    </points>
    <points frame="450" outside="0" occluded="0" keyframe="1" points="408.90,23.70" z_order="0">
    </points>
    <points frame="451" outside="0" occluded="0" keyframe="1" points="408.20,25.60" z_order="0">
    </points>
    <points frame="452" outside="0" occluded="0" keyframe="1" points="404.70,29.10" z_order="0">
    </points>
    <points frame="453" outside="0" occluded="0" keyframe="1" points="401.20,34.50" z_order="0">
    </points>
    <points frame="454" outside="0" occluded="0" keyframe="1" points="397.40,39.00" z_order="0">
    </points>
    <points frame="455" outside="0" occluded="0" keyframe="1" points="389.40,47.00" z_order="0">
    </points>
    <points frame="456" outside="0" occluded="0" keyframe="1" points="382.80,49.40" z_order="0">
    </points>
    <points frame="457" outside="0" occluded="0" keyframe="1" points="384.70,51.30" z_order="0">
    </points>
    <points frame="458" outside="0" occluded="0" keyframe="1" points="386.40,51.50" z_order="0">
    </points>
    <points frame="459" outside="0" occluded="0" keyframe="1" points="389.70,48.20" z_order="0">
    </points>
    <points frame="460" outside="0" occluded="0" keyframe="1" points="389.20,47.50" z_order="0">
    </points>
    <points frame="461" outside="0" occluded="0" keyframe="1" points="388.50,44.20" z_order="0">
    </points>
    <points frame="462" outside="0" occluded="0" keyframe="1" points="386.80,41.40" z_order="0">
    </points>
    <points frame="463" outside="0" occluded="0" keyframe="0" points="387.20,43.30" z_order="0">
    </points>
    <points frame="464" outside="0" occluded="0" keyframe="0" points="387.60,45.20" z_order="0">
    </points>
    <points frame="465" outside="0" occluded="0" keyframe="1" points="388.00,47.10" z_order="0">
    </points>
    <points frame="466" outside="0" occluded="0" keyframe="1" points="386.10,50.40" z_order="0">
    </points>
    <points frame="467" outside="0" occluded="0" keyframe="1" points="385.90,52.50" z_order="0">
    </points>
    <points frame="468" outside="0" occluded="0" keyframe="1" points="385.20,55.80" z_order="0">
    </points>
    <points frame="469" outside="0" occluded="0" keyframe="1" points="388.30,52.50" z_order="0">
    </points>
    <points frame="470" outside="0" occluded="0" keyframe="1" points="390.90,52.50" z_order="0">
    </points>
    <points frame="471" outside="0" occluded="0" keyframe="1" points="390.70,50.60" z_order="0">
    </points>
    <points frame="472" outside="0" occluded="0" keyframe="1" points="390.20,54.60" z_order="0">
    </points>
    <points frame="473" outside="0" occluded="0" keyframe="1" points="391.10,58.60" z_order="0">
    </points>
    <points frame="474" outside="0" occluded="0" keyframe="1" points="393.70,62.80" z_order="0">
    </points>
    <points frame="475" outside="0" occluded="0" keyframe="1" points="398.40,68.50" z_order="0">
    </points>
    <points frame="476" outside="0" occluded="0" keyframe="1" points="403.40,72.30" z_order="0">
    </points>
    <points frame="477" outside="0" occluded="0" keyframe="1" points="408.80,72.30" z_order="0">
    </points>
    <points frame="478" outside="0" occluded="0" keyframe="1" points="414.50,71.60" z_order="0">
    </points>
    <points frame="479" outside="0" occluded="0" keyframe="1" points="417.80,69.00" z_order="0">
    </points>
    <points frame="480" outside="0" occluded="0" keyframe="1" points="420.20,69.00" z_order="0">
    </points>
    <points frame="481" outside="0" occluded="0" keyframe="0" points="420.20,67.60" z_order="0">
    </points>
    <points frame="482" outside="0" occluded="0" keyframe="1" points="420.20,66.20" z_order="0">
    </points>
    <points frame="483" outside="0" occluded="0" keyframe="1" points="418.80,65.70" z_order="0">
    </points>
    <points frame="484" outside="0" occluded="0" keyframe="1" points="418.30,63.10" z_order="0">
    </points>
    <points frame="485" outside="0" occluded="0" keyframe="1" points="417.10,61.20" z_order="0">
    </points>
    <points frame="486" outside="0" occluded="0" keyframe="0" points="416.23,61.67" z_order="0">
    </points>
    <points frame="487" outside="0" occluded="0" keyframe="0" points="415.37,62.13" z_order="0">
    </points>
    <points frame="488" outside="0" occluded="0" keyframe="1" points="414.50,62.60" z_order="0">
    </points>
    <points frame="489" outside="0" occluded="0" keyframe="1" points="415.00,60.30" z_order="0">
    </points>
    <points frame="490" outside="0" occluded="0" keyframe="1" points="415.40,58.60" z_order="0">
    </points>
    <points frame="491" outside="0" occluded="0" keyframe="0" points="414.83,59.17" z_order="0">
    </points>
    <points frame="492" outside="0" occluded="0" keyframe="0" points="414.27,59.73" z_order="0">
    </points>
    <points frame="493" outside="0" occluded="0" keyframe="1" points="413.70,60.30" z_order="0">
    </points>
    <points frame="494" outside="0" occluded="0" keyframe="0" points="414.00,60.30" z_order="0">
    </points>
    <points frame="495" outside="0" occluded="0" keyframe="1" points="414.30,60.30" z_order="0">
    </points>
    <points frame="496" outside="0" occluded="0" keyframe="1" points="413.10,61.00" z_order="0">
    </points>
    <points frame="497" outside="0" occluded="0" keyframe="1" points="411.40,62.20" z_order="0">
    </points>
    <points frame="498" outside="0" occluded="0" keyframe="1" points="412.60,63.60" z_order="0">
    </points>
    <points frame="499" outside="0" occluded="0" keyframe="1" points="419.90,62.90" z_order="0">
    </points>
    <points frame="500" outside="0" occluded="0" keyframe="1" points="429.30,63.50" z_order="0">
    </points>
    <points frame="501" outside="0" occluded="0" keyframe="1" points="439.70,68.80" z_order="0">
    </points>
    <points frame="502" outside="0" occluded="0" keyframe="1" points="446.20,71.60" z_order="0">
    </points>
    <points frame="503" outside="0" occluded="0" keyframe="1" points="451.00,79.50" z_order="0">
    </points>
    <points frame="504" outside="0" occluded="0" keyframe="1" points="458.90,85.20" z_order="0">
    </points>
    <points frame="505" outside="0" occluded="0" keyframe="1" points="475.00,97.20" z_order="0">
    </points>
    <points frame="506" outside="0" occluded="0" keyframe="1" points="499.10,112.70" z_order="0">
    </points>
    <points frame="507" outside="0" occluded="0" keyframe="1" points="513.40,123.20" z_order="0">
    </points>
    <points frame="508" outside="0" occluded="0" keyframe="1" points="518.80,135.10" z_order="0">
    </points>
    <points frame="509" outside="0" occluded="0" keyframe="1" points="523.60,144.60" z_order="0">
    </points>
    <points frame="510" outside="0" occluded="0" keyframe="1" points="527.30,147.00" z_order="0">
    </points>
    <points frame="511" outside="0" occluded="0" keyframe="1" points="530.00,150.70" z_order="0">
    </points>
    <points frame="512" outside="0" occluded="0" keyframe="1" points="538.80,154.80" z_order="0">
    </points>
    <points frame="513" outside="0" occluded="0" keyframe="1" points="546.30,158.20" z_order="0">
    </points>
    <points frame="514" outside="0" occluded="0" keyframe="1" points="551.70,160.60" z_order="0">
    </points>
    <points frame="515" outside="0" occluded="0" keyframe="1" points="560.90,166.70" z_order="0">
    </points>
    <points frame="516" outside="0" occluded="0" keyframe="1" points="566.00,168.40" z_order="0">
    </points>
    <points frame="517" outside="0" occluded="0" keyframe="1" points="572.50,168.70" z_order="0">
    </points>
    <points frame="518" outside="0" occluded="0" keyframe="1" points="574.90,173.80" z_order="0">
    </points>
    <points frame="519" outside="0" occluded="0" keyframe="1" points="576.60,176.50" z_order="0">
    </points>
    <points frame="520" outside="0" occluded="0" keyframe="0" points="577.80,178.20" z_order="0">
    </points>
    <points frame="521" outside="0" occluded="0" keyframe="1" points="579.00,179.90" z_order="0">
    </points>
    <points frame="522" outside="0" occluded="0" keyframe="1" points="578.00,185.30" z_order="0">
    </points>
    <points frame="523" outside="0" occluded="0" keyframe="1" points="580.00,186.70" z_order="0">
    </points>
    <points frame="524" outside="0" occluded="0" keyframe="1" points="582.00,185.70" z_order="0">
    </points>
    <points frame="525" outside="0" occluded="0" keyframe="1" points="588.10,187.70" z_order="0">
    </points>
    <points frame="526" outside="0" occluded="0" keyframe="1" points="592.90,189.70" z_order="0">
    </points>
    <points frame="527" outside="0" occluded="0" keyframe="1" points="599.70,191.10" z_order="0">
    </points>
    <points frame="528" outside="0" occluded="0" keyframe="1" points="602.10,192.50" z_order="0">
    </points>
    <points frame="529" outside="0" occluded="0" keyframe="0" points="603.45,192.50" z_order="0">
    </points>
    <points frame="530" outside="0" occluded="0" keyframe="1" points="604.80,192.50" z_order="0">
    </points>
    <points frame="531" outside="0" occluded="0" keyframe="1" points="605.80,191.10" z_order="0">
    </points>
    <points frame="532" outside="0" occluded="0" keyframe="1" points="610.60,191.10" z_order="0">
    </points>
    <points frame="533" outside="0" occluded="0" keyframe="1" points="615.00,193.10" z_order="0">
    </points>
    <points frame="534" outside="0" occluded="0" keyframe="1" points="621.10,194.10" z_order="0">
    </points>
    <points frame="535" outside="0" occluded="0" keyframe="1" points="622.80,195.80" z_order="0">
    </points>
    <points frame="536" outside="0" occluded="0" keyframe="1" points="626.20,198.90" z_order="0">
    </points>
    <points frame="537" outside="0" occluded="0" keyframe="1" points="625.30,200.50" z_order="0">
    </points>
    <points frame="538" outside="0" occluded="0" keyframe="1" points="624.10,199.90" z_order="0">
    </points>
    <points frame="539" outside="0" occluded="0" keyframe="1" points="623.20,198.20" z_order="0">
    </points>
    <points frame="540" outside="0" occluded="0" keyframe="1" points="619.40,189.00" z_order="0">
    </points>
    <points frame="541" outside="0" occluded="0" keyframe="1" points="615.30,183.20" z_order="0">
    </points>
    <points frame="542" outside="0" occluded="0" keyframe="1" points="611.90,180.10" z_order="0">
    </points>
    <points frame="543" outside="0" occluded="0" keyframe="1" points="606.80,168.90" z_order="0">
    </points>
    <points frame="544" outside="0" occluded="0" keyframe="1" points="601.70,160.80" z_order="0">
    </points>
    <points frame="545" outside="0" occluded="0" keyframe="1" points="594.20,150.60" z_order="0">
    </points>
    <points frame="546" outside="0" occluded="0" keyframe="1" points="585.00,144.10" z_order="0">
    </points>
    <points frame="547" outside="0" occluded="0" keyframe="1" points="576.50,140.40" z_order="0">
    </points>
    <points frame="548" outside="0" occluded="0" keyframe="1" points="575.70,143.30" z_order="0">
    </points>
    <points frame="549" outside="0" occluded="0" keyframe="1" points="577.40,144.70" z_order="0">
    </points>
    <points frame="550" outside="0" occluded="0" keyframe="1" points="585.00,151.60" z_order="0">
    </points>
    <points frame="551" outside="0" occluded="0" keyframe="1" points="594.50,156.40" z_order="0">
    </points>
    <points frame="552" outside="0" occluded="0" keyframe="1" points="608.10,170.00" z_order="0">
    </points>
    <points frame="553" outside="0" occluded="0" keyframe="1" points="620.40,183.20" z_order="0">
    </points>
    <points frame="554" outside="0" occluded="0" keyframe="1" points="636.70,196.50" z_order="0">
    </points>
    <points frame="555" outside="0" occluded="0" keyframe="1" points="647.30,203.90" z_order="0">
    </points>
    <points frame="556" outside="0" occluded="0" keyframe="1" points="649.90,211.10" z_order="0">
    </points>
    <points frame="557" outside="0" occluded="0" keyframe="1" points="648.90,215.90" z_order="0">
    </points>
    <points frame="558" outside="0" occluded="0" keyframe="0" points="647.20,213.00" z_order="0">
    </points>
    <points frame="559" outside="0" occluded="0" keyframe="1" points="645.50,210.10" z_order="0">
    </points>
    <points frame="560" outside="0" occluded="0" keyframe="1" points="643.10,207.00" z_order="0">
    </points>
    <points frame="561" outside="0" occluded="0" keyframe="0" points="652.90,214.45" z_order="0">
    </points>
    <points frame="562" outside="0" occluded="0" keyframe="1" points="662.70,221.90" z_order="0">
    </points>
    <points frame="563" outside="0" occluded="0" keyframe="1" points="662.40,223.60" z_order="0">
    </points>
    <points frame="564" outside="0" occluded="0" keyframe="1" points="664.50,225.30" z_order="0">
    </points>
    <points frame="565" outside="0" occluded="0" keyframe="1" points="665.00,225.10" z_order="0">
    </points>
    <points frame="566" outside="0" occluded="0" keyframe="1" points="666.50,222.90" z_order="0">
    </points>
    <points frame="567" outside="0" occluded="0" keyframe="1" points="667.20,219.80" z_order="0">
    </points>
    <points frame="568" outside="0" occluded="0" keyframe="1" points="668.60,217.80" z_order="0">
    </points>
    <points frame="569" outside="0" occluded="0" keyframe="1" points="668.60,213.70" z_order="0">
    </points>
    <points frame="570" outside="0" occluded="0" keyframe="1" points="664.90,213.40" z_order="0">
    </points>
    <points frame="571" outside="0" occluded="0" keyframe="1" points="663.50,218.20" z_order="0">
    </points>
    <points frame="572" outside="0" occluded="0" keyframe="1" points="663.50,220.20" z_order="0">
    </points>
    <points frame="573" outside="0" occluded="0" keyframe="1" points="666.10,221.90" z_order="0">
    </points>
    <points frame="574" outside="0" occluded="0" keyframe="1" points="667.50,220.90" z_order="0">
    </points>
    <points frame="575" outside="0" occluded="0" keyframe="1" points="668.90,220.90" z_order="0">
    </points>
    <points frame="576" outside="0" occluded="0" keyframe="0" points="668.30,221.20" z_order="0">
    </points>
    <points frame="577" outside="0" occluded="0" keyframe="1" points="667.70,221.50" z_order="0">
    </points>
    <points frame="578" outside="0" occluded="0" keyframe="1" points="668.50,221.00" z_order="0">
    </points>
    <points frame="579" outside="0" occluded="0" keyframe="1" points="668.50,218.90" z_order="0">
    </points>
    <points frame="580" outside="0" occluded="0" keyframe="1" points="670.00,218.00" z_order="0">
    </points>
    <points frame="581" outside="0" occluded="0" keyframe="1" points="669.80,216.80" z_order="0">
    </points>
    <points frame="582" outside="0" occluded="0" keyframe="1" points="670.00,215.50" z_order="0">
    </points>
    <points frame="583" outside="0" occluded="0" keyframe="0" points="670.12,215.45" z_order="0">
    </points>
    <points frame="584" outside="0" occluded="0" keyframe="0" points="670.25,215.40" z_order="0">
    </points>
    <points frame="585" outside="0" occluded="0" keyframe="0" points="670.38,215.35" z_order="0">
    </points>
    <points frame="586" outside="0" occluded="0" keyframe="1" points="670.50,215.30" z_order="0">
    </points>
    <points frame="587" outside="0" occluded="0" keyframe="1" points="671.20,215.10" z_order="0">
    </points>
    <points frame="588" outside="0" occluded="0" keyframe="0" points="672.50,214.40" z_order="0">
    </points>
    <points frame="589" outside="0" occluded="0" keyframe="1" points="673.80,213.70" z_order="0">
    </points>
    <points frame="590" outside="0" occluded="0" keyframe="0" points="674.33,214.20" z_order="0">
    </points>
    <points frame="591" outside="0" occluded="0" keyframe="0" points="674.85,214.70" z_order="0">
    </points>
    <points frame="592" outside="0" occluded="0" keyframe="0" points="675.38,215.20" z_order="0">
    </points>
    <points frame="593" outside="0" occluded="0" keyframe="1" points="675.90,215.70" z_order="0">
    </points>
    <points frame="594" outside="0" occluded="0" keyframe="0" points="677.55,215.30" z_order="0">
    </points>
    <points frame="595" outside="0" occluded="0" keyframe="1" points="679.20,214.90" z_order="0">
    </points>
    <points frame="596" outside="0" occluded="0" keyframe="0" points="679.10,214.90" z_order="0">
    </points>
    <points frame="597" outside="0" occluded="0" keyframe="0" points="679.00,214.90" z_order="0">
    </points>
    <points frame="598" outside="0" occluded="0" keyframe="1" points="678.90,214.90" z_order="0">
    </points>
    <points frame="599" outside="0" occluded="0" keyframe="0" points="680.90,214.90" z_order="0">
    </points>
    <points frame="600" outside="0" occluded="0" keyframe="1" points="682.90,214.90" z_order="0">
    </points>
    <points frame="601" outside="0" occluded="0" keyframe="0" points="683.17,215.27" z_order="0">
    </points>
    <points frame="602" outside="0" occluded="0" keyframe="0" points="683.43,215.63" z_order="0">
    </points>
    <points frame="603" outside="0" occluded="0" keyframe="1" points="683.70,216.00" z_order="0">
    </points>
    <points frame="604" outside="0" occluded="0" keyframe="0" points="684.17,214.67" z_order="0">
    </points>
    <points frame="605" outside="0" occluded="0" keyframe="0" points="684.63,213.33" z_order="0">
    </points>
    <points frame="606" outside="0" occluded="0" keyframe="1" points="685.10,212.00" z_order="0">
    </points>
    <points frame="607" outside="0" occluded="0" keyframe="1" points="685.70,208.60" z_order="0">
    </points>
    <points frame="608" outside="0" occluded="0" keyframe="1" points="686.80,205.80" z_order="0">
    </points>
    <points frame="609" outside="0" occluded="0" keyframe="0" points="687.65,204.55" z_order="0">
    </points>
    <points frame="610" outside="0" occluded="0" keyframe="1" points="688.50,203.30" z_order="0">
    </points>
    <points frame="611" outside="0" occluded="0" keyframe="0" points="689.05,202.05" z_order="0">
    </points>
    <points frame="612" outside="0" occluded="0" keyframe="1" points="689.60,200.80" z_order="0">
    </points>
    <points frame="613" outside="0" occluded="0" keyframe="0" points="690.85,200.40" z_order="0">
    </points>
    <points frame="614" outside="0" occluded="0" keyframe="1" points="692.10,200.00" z_order="0">
    </points>
    <points frame="615" outside="0" occluded="0" keyframe="0" points="693.25,197.90" z_order="0">
    </points>
    <points frame="616" outside="0" occluded="0" keyframe="1" points="694.40,195.80" z_order="0">
    </points>
    <points frame="617" outside="0" occluded="0" keyframe="1" points="696.40,193.00" z_order="0">
    </points>
    <points frame="618" outside="0" occluded="0" keyframe="1" points="696.70,189.60" z_order="0">
    </points>
    <points frame="619" outside="0" occluded="0" keyframe="1" points="697.80,185.40" z_order="0">
    </points>
    <points frame="620" outside="0" occluded="0" keyframe="1" points="698.90,179.20" z_order="0">
    </points>
    <points frame="621" outside="0" occluded="0" keyframe="1" points="700.60,171.00" z_order="0">
    </points>
    <points frame="622" outside="0" occluded="0" keyframe="1" points="702.30,164.20" z_order="0">
    </points>
    <points frame="623" outside="0" occluded="0" keyframe="1" points="704.60,156.80" z_order="0">
    </points>
    <points frame="624" outside="0" occluded="0" keyframe="1" points="703.80,152.00" z_order="0">
    </points>
    <points frame="625" outside="0" occluded="0" keyframe="1" points="704.90,147.20" z_order="0">
    </points>
    <points frame="626" outside="0" occluded="0" keyframe="1" points="705.70,140.70" z_order="0">
    </points>
    <points frame="627" outside="0" occluded="0" keyframe="1" points="706.30,137.00" z_order="0">
    </points>
    <points frame="628" outside="0" occluded="0" keyframe="1" points="707.10,131.30" z_order="0">
    </points>
    <points frame="629" outside="0" occluded="0" keyframe="1" points="707.70,127.60" z_order="0">
    </points>
    <points frame="630" outside="0" occluded="0" keyframe="1" points="707.70,124.20" z_order="0">
    </points>
    <points frame="631" outside="0" occluded="0" keyframe="0" points="707.35,124.35" z_order="0">
    </points>
    <points frame="632" outside="0" occluded="0" keyframe="0" points="707.00,124.50" z_order="0">
    </points>
    <points frame="633" outside="0" occluded="0" keyframe="0" points="706.65,124.65" z_order="0">
    </points>
    <points frame="634" outside="0" occluded="0" keyframe="1" points="706.30,124.80" z_order="0">
    </points>
    <points frame="635" outside="0" occluded="0" keyframe="1" points="705.50,123.40" z_order="0">
    </points>
    <points frame="636" outside="0" occluded="0" keyframe="0" points="705.13,122.83" z_order="0">
    </points>
    <points frame="637" outside="0" occluded="0" keyframe="0" points="704.77,122.27" z_order="0">
    </points>
    <points frame="638" outside="0" occluded="0" keyframe="1" points="704.40,121.70" z_order="0">
    </points>
    <points frame="639" outside="0" occluded="0" keyframe="0" points="704.68,121.28" z_order="0">
    </points>
    <points frame="640" outside="0" occluded="0" keyframe="0" points="704.95,120.85" z_order="0">
    </points>
    <points frame="641" outside="0" occluded="0" keyframe="0" points="705.23,120.43" z_order="0">
    </points>
    <points frame="642" outside="0" occluded="0" keyframe="1" points="705.50,120.00" z_order="0">
    </points>
    <points frame="643" outside="0" occluded="0" keyframe="0" points="705.50,119.61" z_order="0">
    </points>
    <points frame="644" outside="0" occluded="0" keyframe="0" points="705.50,119.23" z_order="0">
    </points>
    <points frame="645" outside="0" occluded="0" keyframe="0" points="705.50,118.84" z_order="0">
    </points>
    <points frame="646" outside="0" occluded="0" keyframe="0" points="705.50,118.45" z_order="0">
    </points>
    <points frame="647" outside="0" occluded="0" keyframe="0" points="705.50,118.06" z_order="0">
    </points>
    <points frame="648" outside="0" occluded="0" keyframe="0" points="705.50,117.68" z_order="0">
    </points>
    <points frame="649" outside="0" occluded="0" keyframe="0" points="705.50,117.29" z_order="0">
    </points>
    <points frame="650" outside="0" occluded="0" keyframe="1" points="705.50,116.90" z_order="0">
    </points>
    <points frame="651" outside="0" occluded="0" keyframe="0" points="705.26,116.90" z_order="0">
    </points>
    <points frame="652" outside="0" occluded="0" keyframe="0" points="705.01,116.90" z_order="0">
    </points>
    <points frame="653" outside="0" occluded="0" keyframe="0" points="704.77,116.90" z_order="0">
    </points>
    <points frame="654" outside="0" occluded="0" keyframe="0" points="704.53,116.90" z_order="0">
    </points>
    <points frame="655" outside="0" occluded="0" keyframe="0" points="704.29,116.90" z_order="0">
    </points>
    <points frame="656" outside="0" occluded="0" keyframe="0" points="704.04,116.90" z_order="0">
    </points>
    <points frame="657" outside="0" occluded="0" keyframe="1" points="703.80,116.90" z_order="0">
    </points>
    <points frame="658" outside="0" occluded="0" keyframe="0" points="703.76,116.46" z_order="0">
    </points>
    <points frame="659" outside="0" occluded="0" keyframe="0" points="703.71,116.01" z_order="0">
    </points>
    <points frame="660" outside="0" occluded="0" keyframe="0" points="703.67,115.57" z_order="0">
    </points>
    <points frame="661" outside="0" occluded="0" keyframe="0" points="703.63,115.13" z_order="0">
    </points>
    <points frame="662" outside="0" occluded="0" keyframe="0" points="703.59,114.69" z_order="0">
    </points>
    <points frame="663" outside="0" occluded="0" keyframe="0" points="703.54,114.24" z_order="0">
    </points>
    <points frame="664" outside="0" occluded="0" keyframe="1" points="703.50,113.80" z_order="0">
    </points>
    <points frame="665" outside="0" occluded="0" keyframe="0" points="702.57,113.80" z_order="0">
    </points>
    <points frame="666" outside="0" occluded="0" keyframe="0" points="701.63,113.80" z_order="0">
    </points>
    <points frame="667" outside="0" occluded="0" keyframe="1" points="700.70,113.80" z_order="0">
    </points>
    <points frame="668" outside="0" occluded="0" keyframe="0" points="700.23,113.80" z_order="0">
    </points>
    <points frame="669" outside="0" occluded="0" keyframe="0" points="699.77,113.80" z_order="0">
    </points>
    <points frame="670" outside="0" occluded="0" keyframe="1" points="699.30,113.80" z_order="0">
    </points>
    <points frame="671" outside="0" occluded="0" keyframe="0" points="697.45,115.05" z_order="0">
    </points>
    <points frame="672" outside="0" occluded="0" keyframe="1" points="695.60,116.30" z_order="0">
    </points>
    <points frame="673" outside="0" occluded="0" keyframe="1" points="690.80,116.60" z_order="0">
    </points>
    <points frame="674" outside="0" occluded="0" keyframe="1" points="686.80,118.90" z_order="0">
    </points>
    <points frame="675" outside="0" occluded="0" keyframe="1" points="684.00,119.70" z_order="0">
    </points>
    <points frame="676" outside="0" occluded="0" keyframe="1" points="681.20,118.60" z_order="0">
    </points>
    <points frame="677" outside="0" occluded="0" keyframe="1" points="680.90,117.80" z_order="0">
    </points>
    <points frame="678" outside="0" occluded="0" keyframe="1" points="681.50,115.50" z_order="0">
    </points>
    <points frame="679" outside="0" occluded="0" keyframe="1" points="684.60,114.90" z_order="0">
    </points>
    <points frame="680" outside="0" occluded="0" keyframe="1" points="685.40,115.70" z_order="0">
    </points>
    <points frame="681" outside="0" occluded="0" keyframe="1" points="686.20,117.10" z_order="0">
    </points>
    <points frame="682" outside="0" occluded="0" keyframe="1" points="685.90,119.10" z_order="0">
    </points>
    <points frame="683" outside="0" occluded="0" keyframe="1" points="684.80,119.10" z_order="0">
    </points>
    <points frame="684" outside="0" occluded="0" keyframe="0" points="684.18,119.60" z_order="0">
    </points>
    <points frame="685" outside="0" occluded="0" keyframe="0" points="683.56,120.10" z_order="0">
    </points>
    <points frame="686" outside="0" occluded="0" keyframe="0" points="682.94,120.60" z_order="0">
    </points>
    <points frame="687" outside="0" occluded="0" keyframe="0" points="682.32,121.10" z_order="0">
    </points>
    <points frame="688" outside="0" occluded="0" keyframe="1" points="681.70,121.60" z_order="0">
    </points>
    <points frame="689" outside="0" occluded="0" keyframe="1" points="680.30,123.60" z_order="0">
    </points>
    <points frame="690" outside="0" occluded="0" keyframe="1" points="680.30,125.90" z_order="0">
    </points>
    <points frame="691" outside="0" occluded="0" keyframe="1" points="679.20,128.20" z_order="0">
    </points>
    <points frame="692" outside="0" occluded="0" keyframe="1" points="679.20,129.30" z_order="0">
    </points>
    <points frame="693" outside="0" occluded="0" keyframe="1" points="680.30,130.10" z_order="0">
    </points>
    <points frame="694" outside="0" occluded="0" keyframe="1" points="683.40,128.70" z_order="0">
    </points>
    <points frame="695" outside="0" occluded="0" keyframe="1" points="688.80,126.40" z_order="0">
    </points>
    <points frame="696" outside="0" occluded="0" keyframe="1" points="693.30,124.70" z_order="0">
    </points>
    <points frame="697" outside="0" occluded="0" keyframe="1" points="694.70,125.00" z_order="0">
    </points>
    <points frame="698" outside="0" occluded="0" keyframe="1" points="695.30,126.40" z_order="0">
    </points>
    <points frame="699" outside="0" occluded="0" keyframe="1" points="697.30,127.50" z_order="0">
    </points>
    <points frame="700" outside="0" occluded="0" keyframe="1" points="697.00,127.10" z_order="0">
    </points>
    <points frame="701" outside="0" occluded="0" keyframe="1" points="698.40,128.90" z_order="0">
    </points>
    <points frame="702" outside="0" occluded="0" keyframe="1" points="696.90,129.10" z_order="0">
    </points>
    <points frame="703" outside="0" occluded="0" keyframe="0" points="697.23,129.10" z_order="0">
    </points>
    <points frame="704" outside="0" occluded="0" keyframe="0" points="697.55,129.10" z_order="0">
    </points>
    <points frame="705" outside="0" occluded="0" keyframe="0" points="697.88,129.10" z_order="0">
    </points>
    <points frame="706" outside="0" occluded="0" keyframe="1" points="698.20,129.10" z_order="0">
    </points>
    <points frame="707" outside="0" occluded="0" keyframe="1" points="698.00,130.30" z_order="0">
    </points>
    <points frame="708" outside="0" occluded="0" keyframe="1" points="700.10,130.30" z_order="0">
    </points>
    <points frame="709" outside="0" occluded="0" keyframe="1" points="699.80,131.00" z_order="0">
    </points>
    <points frame="710" outside="0" occluded="0" keyframe="1" points="702.40,131.10" z_order="0">
    </points>
    <points frame="711" outside="0" occluded="0" keyframe="1" points="700.10,133.10" z_order="0">
    </points>
    <points frame="712" outside="0" occluded="0" keyframe="1" points="702.40,132.00" z_order="0">
    </points>
    <points frame="713" outside="0" occluded="0" keyframe="0" points="703.55,130.85" z_order="0">
    </points>
    <points frame="714" outside="0" occluded="0" keyframe="1" points="704.70,129.70" z_order="0">
    </points>
    <points frame="715" outside="0" occluded="0" keyframe="1" points="702.20,131.40" z_order="0">
    </points>
    <points frame="716" outside="0" occluded="0" keyframe="1" points="703.60,130.30" z_order="0">
    </points>
    <points frame="717" outside="0" occluded="0" keyframe="0" points="704.30,129.30" z_order="0">
    </points>
    <points frame="718" outside="0" occluded="0" keyframe="1" points="705.00,128.30" z_order="0">
    </points>
    <points frame="719" outside="0" occluded="0" keyframe="1" points="703.60,130.80" z_order="0">
    </points>
    <points frame="720" outside="0" occluded="0" keyframe="1" points="707.30,133.30" z_order="0">
    </points>
    <points frame="721" outside="0" occluded="0" keyframe="1" points="706.50,127.40" z_order="0">
    </points>
    <points frame="722" outside="0" occluded="0" keyframe="1" points="705.90,130.50" z_order="0">
    </points>
    <points frame="723" outside="0" occluded="0" keyframe="1" points="705.90,129.90" z_order="0">
    </points>
    <points frame="724" outside="0" occluded="0" keyframe="1" points="702.50,127.40" z_order="0">
    </points>
    <points frame="725" outside="0" occluded="0" keyframe="1" points="702.50,126.00" z_order="0">
    </points>
    <points frame="726" outside="0" occluded="0" keyframe="0" points="703.90,125.15" z_order="0">
    </points>
    <points frame="727" outside="0" occluded="0" keyframe="1" points="705.30,124.30" z_order="0">
    </points>
    <points frame="728" outside="0" occluded="0" keyframe="1" points="703.60,125.40" z_order="0">
    </points>
    <points frame="729" outside="0" occluded="0" keyframe="0" points="703.80,125.05" z_order="0">
    </points>
    <points frame="730" outside="0" occluded="0" keyframe="0" points="704.00,124.70" z_order="0">
    </points>
    <points frame="731" outside="0" occluded="0" keyframe="0" points="704.20,124.35" z_order="0">
    </points>
    <points frame="732" outside="0" occluded="0" keyframe="1" points="704.40,124.00" z_order="0">
    </points>
    <points frame="733" outside="0" occluded="0" keyframe="1" points="705.50,123.70" z_order="0">
    </points>
    <points frame="734" outside="0" occluded="0" keyframe="0" points="706.27,123.60" z_order="0">
    </points>
    <points frame="735" outside="0" occluded="0" keyframe="0" points="707.03,123.50" z_order="0">
    </points>
    <points frame="736" outside="0" occluded="0" keyframe="1" points="707.80,123.40" z_order="0">
    </points>
    <points frame="737" outside="0" occluded="0" keyframe="0" points="707.80,124.10" z_order="0">
    </points>
    <points frame="738" outside="0" occluded="0" keyframe="1" points="707.80,124.80" z_order="0">
    </points>
    <points frame="739" outside="0" occluded="0" keyframe="1" points="706.10,125.10" z_order="0">
    </points>
    <points frame="740" outside="0" occluded="0" keyframe="1" points="704.40,125.60" z_order="0">
    </points>
    <points frame="741" outside="0" occluded="0" keyframe="0" points="705.00,127.05" z_order="0">
    </points>
    <points frame="742" outside="0" occluded="0" keyframe="1" points="705.60,128.50" z_order="0">
    </points>
    <points frame="743" outside="0" occluded="0" keyframe="1" points="705.60,127.10" z_order="0">
    </points>
    <points frame="744" outside="0" occluded="0" keyframe="0" points="704.75,127.10" z_order="0">
    </points>
    <points frame="745" outside="0" occluded="0" keyframe="1" points="703.90,127.10" z_order="0">
    </points>
    <points frame="746" outside="0" occluded="0" keyframe="1" points="702.50,126.80" z_order="0">
    </points>
    <points frame="747" outside="0" occluded="0" keyframe="1" points="701.90,124.50" z_order="0">
    </points>
    <points frame="748" outside="0" occluded="0" keyframe="1" points="698.80,124.80" z_order="0">
    </points>
    <points frame="749" outside="0" occluded="0" keyframe="1" points="697.40,124.80" z_order="0">
    </points>
  </track>
  <track id="1" label="Point14" source="manual">
    <points frame="113" outside="0" occluded="0" keyframe="1" points="231.30,6.70" z_order="0">
    </points>
    <points frame="114" outside="0" occluded="0" keyframe="1" points="228.80,10.40" z_order="0">
    </points>
    <points frame="115" outside="0" occluded="0" keyframe="0" points="228.45,10.65" z_order="0">
    </points>
    <points frame="116" outside="0" occluded="0" keyframe="1" points="228.10,10.90" z_order="0">
    </points>
    <points frame="117" outside="0" occluded="0" keyframe="0" points="229.95,14.35" z_order="0">
    </points>
    <points frame="118" outside="0" occluded="0" keyframe="1" points="231.80,17.80" z_order="0">
    </points>
    <points frame="119" outside="0" occluded="0" keyframe="0" points="230.85,18.75" z_order="0">
    </points>
    <points frame="120" outside="0" occluded="0" keyframe="1" points="229.90,19.70" z_order="0">
    </points>
    <points frame="121" outside="0" occluded="0" keyframe="0" points="231.70,18.85" z_order="0">
    </points>
    <points frame="122" outside="0" occluded="0" keyframe="1" points="233.50,18.00" z_order="0">
    </points>
    <points frame="123" outside="0" occluded="0" keyframe="1" points="233.80,15.20" z_order="0">
    </points>
    <points frame="124" outside="0" occluded="0" keyframe="1" points="235.00,20.90" z_order="0">
    </points>
    <points frame="125" outside="0" occluded="0" keyframe="0" points="234.95,22.40" z_order="0">
    </points>
    <points frame="126" outside="0" occluded="0" keyframe="1" points="234.90,23.90" z_order="0">
    </points>
    <points frame="127" outside="0" occluded="0" keyframe="1" points="233.50,26.80" z_order="0">
    </points>
    <points frame="128" outside="0" occluded="0" keyframe="0" points="232.65,27.05" z_order="0">
    </points>
    <points frame="129" outside="0" occluded="0" keyframe="0" points="231.80,27.30" z_order="0">
    </points>
    <points frame="130" outside="0" occluded="0" keyframe="0" points="230.95,27.55" z_order="0">
    </points>
    <points frame="131" outside="0" occluded="0" keyframe="1" points="230.10,27.80" z_order="0">
    </points>
    <points frame="132" outside="0" occluded="0" keyframe="1" points="231.50,26.70" z_order="0">
    </points>
    <points frame="133" outside="0" occluded="0" keyframe="1" points="229.60,22.90" z_order="0">
    </points>
    <points frame="134" outside="0" occluded="0" keyframe="1" points="229.60,20.60" z_order="0">
    </points>
    <points frame="135" outside="0" occluded="0" keyframe="1" points="232.80,19.10" z_order="0">
    </points>
    <points frame="136" outside="0" occluded="0" keyframe="0" points="234.13,19.83" z_order="0">
    </points>
    <points frame="137" outside="0" occluded="0" keyframe="0" points="235.47,20.57" z_order="0">
    </points>
    <points frame="138" outside="0" occluded="0" keyframe="1" points="236.80,21.30" z_order="0">
    </points>
    <points frame="139" outside="0" occluded="0" keyframe="0" points="236.40,19.87" z_order="0">
    </points>
    <points frame="140" outside="0" occluded="0" keyframe="0" points="236.00,18.43" z_order="0">
    </points>
    <points frame="141" outside="0" occluded="0" keyframe="1" points="235.60,17.00" z_order="0">
    </points>
    <points frame="142" outside="0" occluded="0" keyframe="0" points="236.68,16.62" z_order="0">
    </points>
    <points frame="143" outside="0" occluded="0" keyframe="0" points="237.75,16.25" z_order="0">
    </points>
    <points frame="144" outside="0" occluded="0" keyframe="0" points="238.83,15.88" z_order="0">
    </points>
    <points frame="145" outside="0" occluded="0" keyframe="1" points="239.90,15.50" z_order="0">
    </points>
    <points frame="146" outside="0" occluded="0" keyframe="0" points="240.10,14.12" z_order="0">
    </points>
    <points frame="147" outside="0" occluded="0" keyframe="0" points="240.30,12.74" z_order="0">
    </points>
    <points frame="148" outside="0" occluded="0" keyframe="0" points="240.50,11.36" z_order="0">
    </points>
    <points frame="149" outside="0" occluded="0" keyframe="0" points="240.70,9.98" z_order="0">
    </points>
    <points frame="150" outside="0" occluded="0" keyframe="1" points="240.90,8.60" z_order="0">
    </points>
    <points frame="151" outside="0" occluded="0" keyframe="1" points="241.00,10.60" z_order="0">
    </points>
    <points frame="152" outside="0" occluded="0" keyframe="0" points="240.47,11.23" z_order="0">
    </points>
    <points frame="153" outside="0" occluded="0" keyframe="0" points="239.93,11.87" z_order="0">
    </points>
    <points frame="154" outside="0" occluded="0" keyframe="1" points="239.40,12.50" z_order="0">
    </points>
    <points frame="155" outside="0" occluded="0" keyframe="1" points="240.60,11.40" z_order="0">
    </points>
    <points frame="156" outside="0" occluded="0" keyframe="1" points="244.70,7.70" z_order="0">
    </points>
    <points frame="157" outside="0" occluded="0" keyframe="0" points="246.37,7.37" z_order="0">
    </points>
    <points frame="158" outside="0" occluded="0" keyframe="0" points="248.03,7.03" z_order="0">
    </points>
    <points frame="159" outside="0" occluded="0" keyframe="1" points="249.70,6.70" z_order="0">
    </points>
    <points frame="160" outside="1" occluded="0" keyframe="1" points="255.74,3.47" z_order="0">
    </points>
    <points frame="161" outside="1" occluded="0" keyframe="1" points="256.13,3.35" z_order="0">
    </points>
    <points frame="162" outside="1" occluded="0" keyframe="1" points="256.51,3.22" z_order="0">
    </points>
    <points frame="163" outside="1" occluded="0" keyframe="1" points="256.90,3.10" z_order="0">
    </points>
    <points frame="166" outside="0" occluded="0" keyframe="1" points="259.30,5.70" z_order="0">
    </points>
    <points frame="167" outside="0" occluded="0" keyframe="0" points="260.90,6.20" z_order="0">
    </points>
    <points frame="168" outside="0" occluded="0" keyframe="1" points="262.50,6.70" z_order="0">
    </points>
    <points frame="169" outside="0" occluded="0" keyframe="0" points="260.43,6.67" z_order="0">
    </points>
    <points frame="170" outside="0" occluded="0" keyframe="0" points="258.37,6.63" z_order="0">
    </points>
    <points frame="171" outside="0" occluded="0" keyframe="1" points="256.30,6.60" z_order="0">
    </points>
    <points frame="172" outside="0" occluded="0" keyframe="1" points="257.60,4.70" z_order="0">
    </points>
    <points frame="173" outside="1" occluded="0" keyframe="1" points="248.20,7.21" z_order="0">
    </points>
    <points frame="174" outside="1" occluded="0" keyframe="1" points="248.38,7.18" z_order="0">
    </points>
    <points frame="175" outside="1" occluded="0" keyframe="1" points="248.56,7.14" z_order="0">
    </points>
    <points frame="176" outside="1" occluded="0" keyframe="1" points="248.74,7.11" z_order="0">
    </points>
    <points frame="177" outside="1" occluded="0" keyframe="1" points="248.91,7.07" z_order="0">
    </points>
    <points frame="178" outside="1" occluded="0" keyframe="1" points="249.09,7.04" z_order="0">
    </points>
    <points frame="179" outside="1" occluded="0" keyframe="1" points="249.27,7.00" z_order="0">
    </points>
    <points frame="180" outside="1" occluded="0" keyframe="1" points="249.45,6.97" z_order="0">
    </points>
    <points frame="181" outside="1" occluded="0" keyframe="1" points="249.62,6.93" z_order="0">
    </points>
    <points frame="182" outside="0" occluded="0" keyframe="1" points="249.80,6.90" z_order="0">
    </points>
    <points frame="183" outside="0" occluded="0" keyframe="0" points="249.55,7.75" z_order="0">
    </points>
    <points frame="184" outside="0" occluded="0" keyframe="1" points="249.30,8.60" z_order="0">
    </points>
    <points frame="185" outside="0" occluded="0" keyframe="1" points="245.70,7.40" z_order="0">
    </points>
    <points frame="186" outside="0" occluded="0" keyframe="1" points="245.00,10.00" z_order="0">
    </points>
    <points frame="187" outside="0" occluded="0" keyframe="1" points="242.50,14.30" z_order="0">
    </points>
    <points frame="188" outside="0" occluded="0" keyframe="0" points="242.00,14.80" z_order="0">
    </points>
    <points frame="189" outside="0" occluded="0" keyframe="1" points="241.50,15.30" z_order="0">
    </points>
    <points frame="190" outside="0" occluded="0" keyframe="1" points="240.40,13.90" z_order="0">
    </points>
    <points frame="191" outside="0" occluded="0" keyframe="0" points="240.00,16.00" z_order="0">
    </points>
    <points frame="192" outside="0" occluded="0" keyframe="1" points="239.60,18.10" z_order="0">
    </points>
    <points frame="193" outside="0" occluded="0" keyframe="0" points="239.56,18.66" z_order="0">
    </points>
    <points frame="194" outside="0" occluded="0" keyframe="0" points="239.52,19.22" z_order="0">
    </points>
    <points frame="195" outside="0" occluded="0" keyframe="0" points="239.48,19.78" z_order="0">
    </points>
    <points frame="196" outside="0" occluded="0" keyframe="0" points="239.44,20.34" z_order="0">
    </points>
    <points frame="197" outside="0" occluded="0" keyframe="0" points="239.40,20.90" z_order="0">
    </points>
    <points frame="198" outside="0" occluded="0" keyframe="0" points="239.36,21.46" z_order="0">
    </points>
    <points frame="199" outside="0" occluded="0" keyframe="0" points="239.32,22.02" z_order="0">
    </points>
    <points frame="200" outside="0" occluded="0" keyframe="0" points="239.28,22.58" z_order="0">
    </points>
    <points frame="201" outside="0" occluded="0" keyframe="0" points="239.24,23.14" z_order="0">
    </points>
    <points frame="202" outside="0" occluded="0" keyframe="1" points="239.20,23.70" z_order="0">
    </points>
    <points frame="203" outside="0" occluded="0" keyframe="0" points="238.72,23.40" z_order="0">
    </points>
    <points frame="204" outside="0" occluded="0" keyframe="0" points="238.24,23.10" z_order="0">
    </points>
    <points frame="205" outside="0" occluded="0" keyframe="0" points="237.76,22.80" z_order="0">
    </points>
    <points frame="206" outside="0" occluded="0" keyframe="0" points="237.28,22.50" z_order="0">
    </points>
    <points frame="207" outside="0" occluded="0" keyframe="1" points="236.80,22.20" z_order="0">
    </points>
    <points frame="208" outside="0" occluded="0" keyframe="1" points="237.70,21.80" z_order="0">
    </points>
    <points frame="209" outside="0" occluded="0" keyframe="0" points="236.48,23.93" z_order="0">
    </points>
    <points frame="210" outside="0" occluded="0" keyframe="0" points="235.25,26.05" z_order="0">
    </points>
    <points frame="211" outside="0" occluded="0" keyframe="0" points="234.03,28.18" z_order="0">
    </points>
    <points frame="212" outside="0" occluded="0" keyframe="1" points="232.80,30.30" z_order="0">
    </points>
    <points frame="213" outside="0" occluded="0" keyframe="1" points="230.90,31.40" z_order="0">
    </points>
    <points frame="214" outside="0" occluded="0" keyframe="0" points="231.40,30.47" z_order="0">
    </points>
    <points frame="215" outside="0" occluded="0" keyframe="0" points="231.90,29.53" z_order="0">
    </points>
    <points frame="216" outside="0" occluded="0" keyframe="1" points="232.40,28.60" z_order="0">
    </points>
    <points frame="217" outside="0" occluded="0" keyframe="0" points="233.15,28.40" z_order="0">
    </points>
    <points frame="218" outside="0" occluded="0" keyframe="1" points="233.90,28.20" z_order="0">
    </points>
    <points frame="219" outside="0" occluded="0" keyframe="1" points="233.80,27.50" z_order="0">
    </points>
    <points frame="220" outside="0" occluded="0" keyframe="0" points="233.73,28.30" z_order="0">
    </points>
    <points frame="221" outside="0" occluded="0" keyframe="0" points="233.67,29.10" z_order="0">
    </points>
    <points frame="222" outside="0" occluded="0" keyframe="1" points="233.60,29.90" z_order="0">
    </points>
    <points frame="223" outside="0" occluded="0" keyframe="0" points="233.60,26.75" z_order="0">
    </points>
    <points frame="224" outside="0" occluded="0" keyframe="1" points="233.60,23.60" z_order="0">
    </points>
    <points frame="225" outside="0" occluded="0" keyframe="1" points="234.00,22.50" z_order="0">
    </points>
    <points frame="226" outside="0" occluded="0" keyframe="0" points="234.40,22.92" z_order="0">
    </points>
    <points frame="227" outside="0" occluded="0" keyframe="0" points="234.80,23.33" z_order="0">
    </points>
    <points frame="228" outside="0" occluded="0" keyframe="0" points="235.20,23.75" z_order="0">
    </points>
    <points frame="229" outside="0" occluded="0" keyframe="0" points="235.60,24.17" z_order="0">
    </points>
    <points frame="230" outside="0" occluded="0" keyframe="0" points="236.00,24.58" z_order="0">
    </points>
    <points frame="231" outside="0" occluded="0" keyframe="1" points="236.40,25.00" z_order="0">
    </points>
    <points frame="232" outside="0" occluded="0" keyframe="1" points="238.80,23.10" z_order="0">
    </points>
    <points frame="233" outside="0" occluded="0" keyframe="0" points="240.90,23.05" z_order="0">
    </points>
    <points frame="234" outside="0" occluded="0" keyframe="1" points="243.00,23.00" z_order="0">
    </points>
    <points frame="235" outside="0" occluded="0" keyframe="0" points="245.35,23.50" z_order="0">
    </points>
    <points frame="236" outside="0" occluded="0" keyframe="1" points="247.70,24.00" z_order="0">
    </points>
    <points frame="237" outside="0" occluded="0" keyframe="1" points="248.10,24.20" z_order="0">
    </points>
    <points frame="238" outside="0" occluded="0" keyframe="0" points="247.30,27.35" z_order="0">
    </points>
    <points frame="239" outside="0" occluded="0" keyframe="1" points="246.50,30.50" z_order="0">
    </points>
    <points frame="240" outside="0" occluded="0" keyframe="1" points="246.00,29.60" z_order="0">
    </points>
    <points frame="241" outside="0" occluded="0" keyframe="1" points="247.20,27.70" z_order="0">
    </points>
    <points frame="242" outside="0" occluded="0" keyframe="1" points="246.30,27.60" z_order="0">
    </points>
    <points frame="243" outside="0" occluded="0" keyframe="1" points="248.00,25.40" z_order="0">
    </points>
    <points frame="244" outside="0" occluded="0" keyframe="1" points="248.30,27.10" z_order="0">
    </points>
    <points frame="245" outside="0" occluded="0" keyframe="0" points="249.05,26.30" z_order="0">
    </points>
    <points frame="246" outside="0" occluded="0" keyframe="1" points="249.80,25.50" z_order="0">
    </points>
    <points frame="247" outside="0" occluded="0" keyframe="0" points="250.02,24.96" z_order="0">
    </points>
    <points frame="248" outside="0" occluded="0" keyframe="0" points="250.24,24.42" z_order="0">
    </points>
    <points frame="249" outside="0" occluded="0" keyframe="0" points="250.46,23.88" z_order="0">
    </points>
    <points frame="250" outside="0" occluded="0" keyframe="0" points="250.68,23.34" z_order="0">
    </points>
    <points frame="251" outside="0" occluded="0" keyframe="1" points="250.90,22.80" z_order="0">
    </points>
    <points frame="252" outside="0" occluded="0" keyframe="1" points="249.90,24.20" z_order="0">
    </points>
    <points frame="253" outside="0" occluded="0" keyframe="1" points="249.50,23.60" z_order="0">
    </points>
    <points frame="254" outside="0" occluded="0" keyframe="1" points="248.40,24.30" z_order="0">
    </points>
    <points frame="255" outside="0" occluded="0" keyframe="1" points="248.00,24.90" z_order="0">
    </points>
    <points frame="256" outside="0" occluded="0" keyframe="1" points="247.10,24.70" z_order="0">
    </points>
    <points frame="257" outside="0" occluded="0" keyframe="1" points="247.30,22.30" z_order="0">
    </points>
    <points frame="258" outside="0" occluded="0" keyframe="1" points="247.30,17.30" z_order="0">
    </points>
    <points frame="259" outside="0" occluded="0" keyframe="1" points="245.30,15.80" z_order="0">
    </points>
    <points frame="260" outside="0" occluded="0" keyframe="1" points="244.30,15.10" z_order="0">
    </points>
    <points frame="261" outside="0" occluded="0" keyframe="1" points="244.00,16.60" z_order="0">
    </points>
    <points frame="262" outside="0" occluded="0" keyframe="1" points="243.20,15.00" z_order="0">
    </points>
    <points frame="263" outside="0" occluded="0" keyframe="1" points="240.90,16.30" z_order="0">
    </points>
    <points frame="264" outside="0" occluded="0" keyframe="1" points="238.10,16.30" z_order="0">
    </points>
    <points frame="265" outside="0" occluded="0" keyframe="1" points="234.20,14.20" z_order="0">
    </points>
    <points frame="266" outside="0" occluded="0" keyframe="1" points="238.20,18.90" z_order="0">
    </points>
    <points frame="267" outside="0" occluded="0" keyframe="0" points="236.60,20.17" z_order="0">
    </points>
    <points frame="268" outside="0" occluded="0" keyframe="0" points="235.00,21.43" z_order="0">
    </points>
    <points frame="269" outside="0" occluded="0" keyframe="1" points="233.40,22.70" z_order="0">
    </points>
    <points frame="270" outside="0" occluded="0" keyframe="1" points="237.60,25.70" z_order="0">
    </points>
    <points frame="271" outside="0" occluded="0" keyframe="0" points="236.93,28.80" z_order="0">
    </points>
    <points frame="272" outside="0" occluded="0" keyframe="0" points="236.27,31.90" z_order="0">
    </points>
    <points frame="273" outside="0" occluded="0" keyframe="1" points="235.60,35.00" z_order="0">
    </points>
    <points frame="274" outside="0" occluded="0" keyframe="0" points="235.71,35.15" z_order="0">
    </points>
    <points frame="275" outside="0" occluded="0" keyframe="0" points="235.83,35.30" z_order="0">
    </points>
    <points frame="276" outside="0" occluded="0" keyframe="0" points="235.94,35.45" z_order="0">
    </points>
    <points frame="277" outside="0" occluded="0" keyframe="0" points="236.05,35.60" z_order="0">
    </points>
    <points frame="278" outside="0" occluded="0" keyframe="0" points="236.16,35.75" z_order="0">
    </points>
    <points frame="279" outside="0" occluded="0" keyframe="0" points="236.28,35.90" z_order="0">
    </points>
    <points frame="280" outside="0" occluded="0" keyframe="0" points="236.39,36.05" z_order="0">
    </points>
    <points frame="281" outside="0" occluded="0" keyframe="1" points="236.50,36.20" z_order="0">
    </points>
    <points frame="282" outside="0" occluded="0" keyframe="0" points="235.75,35.05" z_order="0">
    </points>
    <points frame="283" outside="0" occluded="0" keyframe="1" points="235.00,33.90" z_order="0">
    </points>
    <points frame="284" outside="0" occluded="0" keyframe="0" points="233.67,35.63" z_order="0">
    </points>
    <points frame="285" outside="0" occluded="0" keyframe="0" points="232.33,37.37" z_order="0">
    </points>
    <points frame="286" outside="0" occluded="0" keyframe="0" points="231.00,39.10" z_order="0">
    </points>
    <points frame="287" outside="0" occluded="0" keyframe="0" points="229.67,40.83" z_order="0">
    </points>
    <points frame="288" outside="0" occluded="0" keyframe="0" points="228.33,42.57" z_order="0">
    </points>
    <points frame="289" outside="0" occluded="0" keyframe="1" points="227.00,44.30" z_order="0">
    </points>
    <points frame="290" outside="0" occluded="0" keyframe="0" points="227.17,43.43" z_order="0">
    </points>
    <points frame="291" outside="0" occluded="0" keyframe="0" points="227.33,42.57" z_order="0">
    </points>
    <points frame="292" outside="0" occluded="0" keyframe="1" points="227.50,41.70" z_order="0">
    </points>
    <points frame="293" outside="0" occluded="0" keyframe="1" points="226.20,42.50" z_order="0">
    </points>
    <points frame="294" outside="0" occluded="0" keyframe="0" points="225.60,44.58" z_order="0">
    </points>
    <points frame="295" outside="0" occluded="0" keyframe="0" points="225.00,46.65" z_order="0">
    </points>
    <points frame="296" outside="0" occluded="0" keyframe="0" points="224.40,48.73" z_order="0">
    </points>
    <points frame="297" outside="0" occluded="0" keyframe="1" points="223.80,50.80" z_order="0">
    </points>
    <points frame="298" outside="0" occluded="0" keyframe="0" points="223.93,51.25" z_order="0">
    </points>
    <points frame="299" outside="0" occluded="0" keyframe="0" points="224.05,51.70" z_order="0">
    </points>
    <points frame="300" outside="0" occluded="0" keyframe="0" points="224.18,52.15" z_order="0">
    </points>
    <points frame="301" outside="0" occluded="0" keyframe="1" points="224.30,52.60" z_order="0">
    </points>
    <points frame="302" outside="0" occluded="0" keyframe="1" points="224.70,49.40" z_order="0">
    </points>
    <points frame="303" outside="0" occluded="0" keyframe="1" points="227.10,49.50" z_order="0">
    </points>
    <points frame="304" outside="0" occluded="0" keyframe="1" points="227.70,47.60" z_order="0">
    </points>
    <points frame="305" outside="0" occluded="0" keyframe="0" points="227.97,48.23" z_order="0">
    </points>
    <points frame="306" outside="0" occluded="0" keyframe="0" points="228.23,48.87" z_order="0">
    </points>
    <points frame="307" outside="0" occluded="0" keyframe="1" points="228.50,49.50" z_order="0">
    </points>
    <points frame="308" outside="0" occluded="0" keyframe="0" points="228.90,49.08" z_order="0">
    </points>
    <points frame="309" outside="0" occluded="0" keyframe="0" points="229.30,48.66" z_order="0">
    </points>
    <points frame="310" outside="0" occluded="0" keyframe="0" points="229.70,48.24" z_order="0">
    </points>
    <points frame="311" outside="0" occluded="0" keyframe="0" points="230.10,47.82" z_order="0">
    </points>
    <points frame="312" outside="0" occluded="0" keyframe="1" points="230.50,47.40" z_order="0">
    </points>
    <points frame="313" outside="0" occluded="0" keyframe="1" points="235.40,47.40" z_order="0">
    </points>
    <points frame="314" outside="0" occluded="0" keyframe="1" points="236.30,48.80" z_order="0">
    </points>
    <points frame="315" outside="0" occluded="0" keyframe="1" points="238.30,49.50" z_order="0">
    </points>
    <points frame="316" outside="0" occluded="0" keyframe="0" points="237.10,48.15" z_order="0">
    </points>
    <points frame="317" outside="0" occluded="0" keyframe="1" points="235.90,46.80" z_order="0">
    </points>
    <points frame="318" outside="0" occluded="0" keyframe="1" points="242.70,48.50" z_order="0">
    </points>
    <points frame="319" outside="0" occluded="0" keyframe="0" points="240.70,46.95" z_order="0">
    </points>
    <points frame="320" outside="0" occluded="0" keyframe="1" points="238.70,45.40" z_order="0">
    </points>
    <points frame="321" outside="0" occluded="0" keyframe="0" points="238.57,47.00" z_order="0">
    </points>
    <points frame="322" outside="0" occluded="0" keyframe="0" points="238.43,48.60" z_order="0">
    </points>
    <points frame="323" outside="0" occluded="0" keyframe="1" points="238.30,50.20" z_order="0">
    </points>
    <points frame="324" outside="0" occluded="0" keyframe="1" points="237.10,51.40" z_order="0">
    </points>
    <points frame="325" outside="0" occluded="0" keyframe="0" points="237.17,49.00" z_order="0">
    </points>
    <points frame="326" outside="0" occluded="0" keyframe="0" points="237.23,46.60" z_order="0">
    </points>
    <points frame="327" outside="0" occluded="0" keyframe="1" points="237.30,44.20" z_order="0">
    </points>
    <points frame="328" outside="0" occluded="0" keyframe="0" points="237.03,43.00" z_order="0">
    </points>
    <points frame="329" outside="0" occluded="0" keyframe="0" points="236.77,41.80" z_order="0">
    </points>
    <points frame="330" outside="0" occluded="0" keyframe="1" points="236.50,40.60" z_order="0">
    </points>
    <points frame="331" outside="0" occluded="0" keyframe="0" points="237.85,41.50" z_order="0">
    </points>
    <points frame="332" outside="0" occluded="0" keyframe="1" points="239.20,42.40" z_order="0">
    </points>
    <points frame="333" outside="0" occluded="0" keyframe="1" points="237.70,41.50" z_order="0">
    </points>
    <points frame="334" outside="0" occluded="0" keyframe="0" points="238.25,41.95" z_order="0">
    </points>
    <points frame="335" outside="0" occluded="0" keyframe="0" points="238.80,42.40" z_order="0">
    </points>
    <points frame="336" outside="0" occluded="0" keyframe="0" points="239.35,42.85" z_order="0">
    </points>
    <points frame="337" outside="0" occluded="0" keyframe="1" points="239.90,43.30" z_order="0">
    </points>
    <points frame="338" outside="0" occluded="0" keyframe="0" points="238.50,44.73" z_order="0">
    </points>
    <points frame="339" outside="0" occluded="0" keyframe="0" points="237.10,46.17" z_order="0">
    </points>
    <points frame="340" outside="0" occluded="0" keyframe="1" points="235.70,47.60" z_order="0">
    </points>
    <points frame="341" outside="0" occluded="0" keyframe="0" points="236.47,44.37" z_order="0">
    </points>
    <points frame="342" outside="0" occluded="0" keyframe="0" points="237.23,41.13" z_order="0">
    </points>
    <points frame="343" outside="0" occluded="0" keyframe="1" points="238.00,37.90" z_order="0">
    </points>
    <points frame="344" outside="0" occluded="0" keyframe="0" points="237.71,38.32" z_order="0">
    </points>
    <points frame="345" outside="0" occluded="0" keyframe="0" points="237.42,38.74" z_order="0">
    </points>
    <points frame="346" outside="0" occluded="0" keyframe="0" points="237.13,39.16" z_order="0">
    </points>
    <points frame="347" outside="0" occluded="0" keyframe="0" points="236.84,39.58" z_order="0">
    </points>
    <points frame="348" outside="0" occluded="0" keyframe="0" points="236.55,40.00" z_order="0">
    </points>
    <points frame="349" outside="0" occluded="0" keyframe="0" points="236.26,40.42" z_order="0">
    </points>
    <points frame="350" outside="0" occluded="0" keyframe="0" points="235.97,40.84" z_order="0">
    </points>
    <points frame="351" outside="0" occluded="0" keyframe="0" points="235.68,41.26" z_order="0">
    </points>
    <points frame="352" outside="0" occluded="0" keyframe="0" points="235.39,41.68" z_order="0">
    </points>
    <points frame="353" outside="0" occluded="0" keyframe="1" points="235.10,42.10" z_order="0">
    </points>
    <points frame="354" outside="0" occluded="0" keyframe="0" points="233.48,44.06" z_order="0">
    </points>
    <points frame="355" outside="0" occluded="0" keyframe="0" points="231.86,46.02" z_order="0">
    </points>
    <points frame="356" outside="0" occluded="0" keyframe="0" points="230.24,47.98" z_order="0">
    </points>
    <points frame="357" outside="0" occluded="0" keyframe="0" points="228.62,49.94" z_order="0">
    </points>
    <points frame="358" outside="0" occluded="0" keyframe="1" points="227.00,51.90" z_order="0">
    </points>
    <points frame="359" outside="0" occluded="0" keyframe="1" points="226.20,50.20" z_order="0">
    </points>
    <points frame="360" outside="0" occluded="0" keyframe="0" points="226.13,50.43" z_order="0">
    </points>
    <points frame="361" outside="0" occluded="0" keyframe="0" points="226.05,50.65" z_order="0">
    </points>
    <points frame="362" outside="0" occluded="0" keyframe="0" points="225.98,50.88" z_order="0">
    </points>
    <points frame="363" outside="0" occluded="0" keyframe="1" points="225.90,51.10" z_order="0">
    </points>
    <points frame="364" outside="0" occluded="0" keyframe="0" points="225.06,50.88" z_order="0">
    </points>
    <points frame="365" outside="0" occluded="0" keyframe="0" points="224.22,50.66" z_order="0">
    </points>
    <points frame="366" outside="0" occluded="0" keyframe="0" points="223.38,50.44" z_order="0">
    </points>
    <points frame="367" outside="0" occluded="0" keyframe="0" points="222.54,50.22" z_order="0">
    </points>
    <points frame="368" outside="0" occluded="0" keyframe="0" points="221.70,50.00" z_order="0">
    </points>
    <points frame="369" outside="0" occluded="0" keyframe="0" points="220.86,49.78" z_order="0">
    </points>
    <points frame="370" outside="0" occluded="0" keyframe="0" points="220.02,49.56" z_order="0">
    </points>
    <points frame="371" outside="0" occluded="0" keyframe="0" points="219.18,49.34" z_order="0">
    </points>
    <points frame="372" outside="0" occluded="0" keyframe="0" points="218.34,49.12" z_order="0">
    </points>
    <points frame="373" outside="0" occluded="0" keyframe="1" points="217.50,48.90" z_order="0">
    </points>
    <points frame="374" outside="0" occluded="0" keyframe="0" points="216.47,50.27" z_order="0">
    </points>
    <points frame="375" outside="0" occluded="0" keyframe="0" points="215.43,51.63" z_order="0">
    </points>
    <points frame="376" outside="0" occluded="0" keyframe="1" points="214.40,53.00" z_order="0">
    </points>
    <points frame="377" outside="0" occluded="0" keyframe="1" points="217.10,59.10" z_order="0">
    </points>
    <points frame="378" outside="0" occluded="0" keyframe="1" points="214.40,61.10" z_order="0">
    </points>
    <points frame="379" outside="0" occluded="0" keyframe="1" points="215.10,62.50" z_order="0">
    </points>
    <points frame="380" outside="0" occluded="0" keyframe="0" points="214.25,60.95" z_order="0">
    </points>
    <points frame="381" outside="0" occluded="0" keyframe="1" points="213.40,59.40" z_order="0">
    </points>
    <points frame="382" outside="0" occluded="0" keyframe="1" points="209.70,56.00" z_order="0">
    </points>
    <points frame="383" outside="0" occluded="0" keyframe="0" points="209.80,55.20" z_order="0">
    </points>
    <points frame="384" outside="0" occluded="0" keyframe="0" points="209.90,54.40" z_order="0">
    </points>
    <points frame="385" outside="0" occluded="0" keyframe="1" points="210.00,53.60" z_order="0">
    </points>
    <points frame="386" outside="0" occluded="0" keyframe="0" points="210.04,52.59" z_order="0">
    </points>
    <points frame="387" outside="0" occluded="0" keyframe="0" points="210.08,51.58" z_order="0">
    </points>
    <points frame="388" outside="0" occluded="0" keyframe="0" points="210.11,50.56" z_order="0">
    </points>
    <points frame="389" outside="0" occluded="0" keyframe="0" points="210.15,49.55" z_order="0">
    </points>
    <points frame="390" outside="0" occluded="0" keyframe="0" points="210.19,48.54" z_order="0">
    </points>
    <points frame="391" outside="0" occluded="0" keyframe="0" points="210.23,47.53" z_order="0">
    </points>
    <points frame="392" outside="0" occluded="0" keyframe="0" points="210.26,46.51" z_order="0">
    </points>
    <points frame="393" outside="0" occluded="0" keyframe="1" points="210.30,45.50" z_order="0">
    </points>
    <points frame="394" outside="0" occluded="0" keyframe="0" points="211.10,44.60" z_order="0">
    </points>
    <points frame="395" outside="0" occluded="0" keyframe="0" points="211.90,43.70" z_order="0">
    </points>
    <points frame="396" outside="0" occluded="0" keyframe="1" points="212.70,42.80" z_order="0">
    </points>
    <points frame="397" outside="0" occluded="0" keyframe="1" points="213.40,41.10" z_order="0">
    </points>
    <points frame="398" outside="0" occluded="0" keyframe="0" points="213.18,41.47" z_order="0">
    </points>
    <points frame="399" outside="0" occluded="0" keyframe="0" points="212.95,41.83" z_order="0">
    </points>
    <points frame="400" outside="0" occluded="0" keyframe="0" points="212.73,42.20" z_order="0">
    </points>
    <points frame="401" outside="0" occluded="0" keyframe="0" points="212.50,42.57" z_order="0">
    </points>
    <points frame="402" outside="0" occluded="0" keyframe="0" points="212.28,42.93" z_order="0">
    </points>
    <points frame="403" outside="0" occluded="0" keyframe="0" points="212.05,43.30" z_order="0">
    </points>
    <points frame="404" outside="0" occluded="0" keyframe="0" points="211.83,43.67" z_order="0">
    </points>
    <points frame="405" outside="0" occluded="0" keyframe="0" points="211.60,44.03" z_order="0">
    </points>
    <points frame="406" outside="0" occluded="0" keyframe="0" points="211.38,44.40" z_order="0">
    </points>
    <points frame="407" outside="0" occluded="0" keyframe="0" points="211.15,44.77" z_order="0">
    </points>
    <points frame="408" outside="0" occluded="0" keyframe="0" points="210.93,45.13" z_order="0">
    </points>
    <points frame="409" outside="0" occluded="0" keyframe="1" points="210.70,45.50" z_order="0">
    </points>
    <points frame="410" outside="0" occluded="0" keyframe="0" points="210.60,44.27" z_order="0">
    </points>
    <points frame="411" outside="0" occluded="0" keyframe="0" points="210.50,43.03" z_order="0">
    </points>
    <points frame="412" outside="0" occluded="0" keyframe="1" points="210.40,41.80" z_order="0">
    </points>
    <points frame="413" outside="0" occluded="0" keyframe="0" points="209.20,40.53" z_order="0">
    </points>
    <points frame="414" outside="0" occluded="0" keyframe="0" points="208.00,39.25" z_order="0">
    </points>
    <points frame="415" outside="0" occluded="0" keyframe="0" points="206.80,37.98" z_order="0">
    </points>
    <points frame="416" outside="0" occluded="0" keyframe="1" points="205.60,36.70" z_order="0">
    </points>
    <points frame="417" outside="0" occluded="0" keyframe="0" points="204.89,37.18" z_order="0">
    </points>
    <points frame="418" outside="0" occluded="0" keyframe="0" points="204.18,37.66" z_order="0">
    </points>
    <points frame="419" outside="0" occluded="0" keyframe="0" points="203.47,38.14" z_order="0">
    </points>
    <points frame="420" outside="0" occluded="0" keyframe="0" points="202.76,38.62" z_order="0">
    </points>
    <points frame="421" outside="0" occluded="0" keyframe="0" points="202.05,39.10" z_order="0">
    </points>
    <points frame="422" outside="0" occluded="0" keyframe="0" points="201.34,39.58" z_order="0">
    </points>
    <points frame="423" outside="0" occluded="0" keyframe="0" points="200.63,40.06" z_order="0">
    </points>
    <points frame="424" outside="0" occluded="0" keyframe="0" points="199.92,40.54" z_order="0">
    </points>
    <points frame="425" outside="0" occluded="0" keyframe="0" points="199.21,41.02" z_order="0">
    </points>
    <points frame="426" outside="0" occluded="0" keyframe="1" points="198.50,41.50" z_order="0">
    </points>
    <points frame="427" outside="0" occluded="0" keyframe="0" points="198.00,37.95" z_order="0">
    </points>
    <points frame="428" outside="0" occluded="0" keyframe="1" points="197.50,34.40" z_order="0">
    </points>
    <points frame="429" outside="0" occluded="0" keyframe="0" points="195.30,34.75" z_order="0">
    </points>
    <points frame="430" outside="0" occluded="0" keyframe="1" points="193.10,35.10" z_order="0">
    </points>
    <points frame="431" outside="0" occluded="0" keyframe="0" points="193.10,36.70" z_order="0">
    </points>
    <points frame="432" outside="0" occluded="0" keyframe="0" points="193.10,38.30" z_order="0">
    </points>
    <points frame="433" outside="0" occluded="0" keyframe="1" points="193.10,39.90" z_order="0">
    </points>
    <points frame="434" outside="0" occluded="0" keyframe="0" points="194.38,41.53" z_order="0">
    </points>
    <points frame="435" outside="0" occluded="0" keyframe="0" points="195.65,43.15" z_order="0">
    </points>
    <points frame="436" outside="0" occluded="0" keyframe="0" points="196.93,44.78" z_order="0">
    </points>
    <points frame="437" outside="0" occluded="0" keyframe="1" points="198.20,46.40" z_order="0">
    </points>
    <points frame="438" outside="0" occluded="0" keyframe="0" points="197.58,47.20" z_order="0">
    </points>
    <points frame="439" outside="0" occluded="0" keyframe="0" points="196.97,48.00" z_order="0">
    </points>
    <points frame="440" outside="0" occluded="0" keyframe="0" points="196.35,48.80" z_order="0">
    </points>
    <points frame="441" outside="0" occluded="0" keyframe="0" points="195.73,49.60" z_order="0">
    </points>
    <points frame="442" outside="0" occluded="0" keyframe="0" points="195.12,50.40" z_order="0">
    </points>
    <points frame="443" outside="0" occluded="0" keyframe="1" points="194.50,51.20" z_order="0">
    </points>
    <points frame="444" outside="0" occluded="0" keyframe="0" points="194.55,51.32" z_order="0">
    </points>
    <points frame="445" outside="0" occluded="0" keyframe="0" points="194.60,51.43" z_order="0">
    </points>
    <points frame="446" outside="0" occluded="0" keyframe="0" points="194.65,51.55" z_order="0">
    </points>
    <points frame="447" outside="0" occluded="0" keyframe="0" points="194.70,51.66" z_order="0">
    </points>
    <points frame="448" outside="0" occluded="0" keyframe="0" points="194.75,51.78" z_order="0">
    </points>
    <points frame="449" outside="0" occluded="0" keyframe="0" points="194.80,51.89" z_order="0">
    </points>
    <points frame="450" outside="0" occluded="0" keyframe="0" points="194.85,52.01" z_order="0">
    </points>
    <points frame="451" outside="0" occluded="0" keyframe="0" points="194.90,52.13" z_order="0">
    </points>
    <points frame="452" outside="0" occluded="0" keyframe="0" points="194.95,52.24" z_order="0">
    </points>
    <points frame="453" outside="0" occluded="0" keyframe="0" points="195.00,52.36" z_order="0">
    </points>
    <points frame="454" outside="0" occluded="0" keyframe="0" points="195.05,52.47" z_order="0">
    </points>
    <points frame="455" outside="0" occluded="0" keyframe="0" points="195.10,52.59" z_order="0">
    </points>
    <points frame="456" outside="0" occluded="0" keyframe="0" points="195.15,52.70" z_order="0">
    </points>
    <points frame="457" outside="0" occluded="0" keyframe="0" points="195.20,52.82" z_order="0">
    </points>
    <points frame="458" outside="0" occluded="0" keyframe="0" points="195.25,52.93" z_order="0">
    </points>
    <points frame="459" outside="0" occluded="0" keyframe="0" points="195.30,53.05" z_order="0">
    </points>
    <points frame="460" outside="0" occluded="0" keyframe="0" points="195.35,53.17" z_order="0">
    </points>
    <points frame="461" outside="0" occluded="0" keyframe="0" points="195.40,53.28" z_order="0">
    </points>
    <points frame="462" outside="0" occluded="0" keyframe="0" points="195.45,53.40" z_order="0">
    </points>
    <points frame="463" outside="0" occluded="0" keyframe="0" points="195.50,53.51" z_order="0">
    </points>
    <points frame="464" outside="0" occluded="0" keyframe="0" points="195.55,53.63" z_order="0">
    </points>
    <points frame="465" outside="0" occluded="0" keyframe="0" points="195.60,53.74" z_order="0">
    </points>
    <points frame="466" outside="0" occluded="0" keyframe="0" points="195.65,53.86" z_order="0">
    </points>
    <points frame="467" outside="0" occluded="0" keyframe="0" points="195.70,53.98" z_order="0">
    </points>
    <points frame="468" outside="0" occluded="0" keyframe="0" points="195.75,54.09" z_order="0">
    </points>
    <points frame="469" outside="0" occluded="0" keyframe="0" points="195.80,54.21" z_order="0">
    </points>
    <points frame="470" outside="0" occluded="0" keyframe="0" points="195.85,54.32" z_order="0">
    </points>
    <points frame="471" outside="0" occluded="0" keyframe="0" points="195.90,54.44" z_order="0">
    </points>
    <points frame="472" outside="0" occluded="0" keyframe="0" points="195.95,54.55" z_order="0">
    </points>
    <points frame="473" outside="0" occluded="0" keyframe="0" points="196.00,54.67" z_order="0">
    </points>
    <points frame="474" outside="0" occluded="0" keyframe="0" points="196.05,54.78" z_order="0">
    </points>
    <points frame="475" outside="0" occluded="0" keyframe="1" points="196.10,54.90" z_order="0">
    </points>
    <points frame="476" outside="0" occluded="0" keyframe="0" points="196.45,54.47" z_order="0">
    </points>
    <points frame="477" outside="0" occluded="0" keyframe="0" points="196.79,54.05" z_order="0">
    </points>
    <points frame="478" outside="0" occluded="0" keyframe="0" points="197.14,53.62" z_order="0">
    </points>
    <points frame="479" outside="0" occluded="0" keyframe="0" points="197.48,53.19" z_order="0">
    </points>
    <points frame="480" outside="0" occluded="0" keyframe="0" points="197.83,52.76" z_order="0">
    </points>
    <points frame="481" outside="0" occluded="0" keyframe="0" points="198.17,52.34" z_order="0">
    </points>
    <points frame="482" outside="0" occluded="0" keyframe="0" points="198.52,51.91" z_order="0">
    </points>
    <points frame="483" outside="0" occluded="0" keyframe="0" points="198.86,51.48" z_order="0">
    </points>
    <points frame="484" outside="0" occluded="0" keyframe="0" points="199.21,51.05" z_order="0">
    </points>
    <points frame="485" outside="0" occluded="0" keyframe="0" points="199.55,50.63" z_order="0">
    </points>
    <points frame="486" outside="0" occluded="0" keyframe="1" points="199.90,50.20" z_order="0">
    </points>
    <points frame="487" outside="0" occluded="0" keyframe="0" points="199.81,49.81" z_order="0">
    </points>
    <points frame="488" outside="0" occluded="0" keyframe="0" points="199.73,49.43" z_order="0">
    </points>
    <points frame="489" outside="0" occluded="0" keyframe="0" points="199.64,49.04" z_order="0">
    </points>
    <points frame="490" outside="0" occluded="0" keyframe="0" points="199.55,48.65" z_order="0">
    </points>
    <points frame="491" outside="0" occluded="0" keyframe="0" points="199.46,48.26" z_order="0">
    </points>
    <points frame="492" outside="0" occluded="0" keyframe="0" points="199.38,47.88" z_order="0">
    </points>
    <points frame="493" outside="0" occluded="0" keyframe="0" points="199.29,47.49" z_order="0">
    </points>
    <points frame="494" outside="0" occluded="0" keyframe="1" points="199.20,47.10" z_order="0">
    </points>
    <points frame="495" outside="0" occluded="0" keyframe="1" points="199.20,44.70" z_order="0">
    </points>
    <points frame="496" outside="0" occluded="0" keyframe="0" points="200.17,45.53" z_order="0">
    </points>
    <points frame="497" outside="0" occluded="0" keyframe="0" points="201.14,46.36" z_order="0">
    </points>
    <points frame="498" outside="0" occluded="0" keyframe="0" points="202.11,47.19" z_order="0">
    </points>
    <points frame="499" outside="0" occluded="0" keyframe="0" points="203.09,48.01" z_order="0">
    </points>
    <points frame="500" outside="0" occluded="0" keyframe="0" points="204.06,48.84" z_order="0">
    </points>
    <points frame="501" outside="0" occluded="0" keyframe="0" points="205.03,49.67" z_order="0">
    </points>
    <points frame="502" outside="0" occluded="0" keyframe="1" points="206.00,50.50" z_order="0">
    </points>
    <points frame="503" outside="0" occluded="0" keyframe="0" points="207.16,51.56" z_order="0">
    </points>
    <points frame="504" outside="0" occluded="0" keyframe="0" points="208.32,52.62" z_order="0">
    </points>
    <points frame="505" outside="0" occluded="0" keyframe="0" points="209.48,53.68" z_order="0">
    </points>
    <points frame="506" outside="0" occluded="0" keyframe="0" points="210.64,54.74" z_order="0">
    </points>
    <points frame="507" outside="0" occluded="0" keyframe="1" points="211.80,55.80" z_order="0">
    </points>
    <points frame="508" outside="0" occluded="0" keyframe="1" points="211.50,60.80" z_order="0">
    </points>
    <points frame="509" outside="0" occluded="0" keyframe="1" points="213.50,64.70" z_order="0">
    </points>
    <points frame="510" outside="0" occluded="0" keyframe="1" points="211.60,63.50" z_order="0">
    </points>
    <points frame="511" outside="0" occluded="0" keyframe="0" points="213.20,63.75" z_order="0">
    </points>
    <points frame="512" outside="0" occluded="0" keyframe="1" points="214.80,64.00" z_order="0">
    </points>
    <points frame="513" outside="0" occluded="0" keyframe="1" points="213.00,65.10" z_order="0">
    </points>
    <points frame="514" outside="0" occluded="0" keyframe="1" points="214.30,67.30" z_order="0">
    </points>
    <points frame="515" outside="0" occluded="0" keyframe="1" points="215.70,70.30" z_order="0">
    </points>
    <points frame="516" outside="0" occluded="0" keyframe="1" points="215.20,71.80" z_order="0">
    </points>
    <points frame="517" outside="0" occluded="0" keyframe="1" points="213.30,70.90" z_order="0">
    </points>
    <points frame="518" outside="0" occluded="0" keyframe="1" points="214.60,72.20" z_order="0">
    </points>
    <points frame="519" outside="0" occluded="0" keyframe="1" points="213.40,72.50" z_order="0">
    </points>
    <points frame="520" outside="0" occluded="0" keyframe="1" points="212.60,73.70" z_order="0">
    </points>
    <points frame="521" outside="0" occluded="0" keyframe="1" points="211.40,77.60" z_order="0">
    </points>
    <points frame="522" outside="0" occluded="0" keyframe="1" points="210.50,82.50" z_order="0">
    </points>
    <points frame="523" outside="0" occluded="0" keyframe="1" points="209.00,87.50" z_order="0">
    </points>
    <points frame="524" outside="0" occluded="0" keyframe="1" points="208.70,88.80" z_order="0">
    </points>
    <points frame="525" outside="0" occluded="0" keyframe="1" points="205.60,92.70" z_order="0">
    </points>
    <points frame="526" outside="0" occluded="0" keyframe="1" points="202.90,96.40" z_order="0">
    </points>
    <points frame="527" outside="0" occluded="0" keyframe="1" points="202.30,95.40" z_order="0">
    </points>
    <points frame="528" outside="0" occluded="0" keyframe="1" points="202.40,94.70" z_order="0">
    </points>
    <points frame="529" outside="0" occluded="0" keyframe="1" points="201.60,97.20" z_order="0">
    </points>
    <points frame="530" outside="0" occluded="0" keyframe="1" points="201.60,99.40" z_order="0">
    </points>
    <points frame="531" outside="0" occluded="0" keyframe="1" points="200.20,100.90" z_order="0">
    </points>
    <points frame="532" outside="0" occluded="0" keyframe="1" points="201.90,103.70" z_order="0">
    </points>
    <points frame="533" outside="0" occluded="0" keyframe="1" points="205.50,110.80" z_order="0">
    </points>
    <points frame="534" outside="0" occluded="0" keyframe="1" points="206.00,115.60" z_order="0">
    </points>
    <points frame="535" outside="0" occluded="0" keyframe="1" points="205.10,118.10" z_order="0">
    </points>
    <points frame="536" outside="0" occluded="0" keyframe="1" points="206.80,122.20" z_order="0">
    </points>
    <points frame="537" outside="0" occluded="0" keyframe="1" points="205.10,125.90" z_order="0">
    </points>
    <points frame="538" outside="0" occluded="0" keyframe="1" points="205.10,127.30" z_order="0">
    </points>
    <points frame="539" outside="0" occluded="0" keyframe="1" points="205.80,128.70" z_order="0">
    </points>
    <points frame="540" outside="0" occluded="0" keyframe="0" points="206.13,130.30" z_order="0">
    </points>
    <points frame="541" outside="0" occluded="0" keyframe="0" points="206.47,131.90" z_order="0">
    </points>
    <points frame="542" outside="0" occluded="0" keyframe="1" points="206.80,133.50" z_order="0">
    </points>
    <points frame="543" outside="0" occluded="0" keyframe="0" points="207.58,133.25" z_order="0">
    </points>
    <points frame="544" outside="0" occluded="0" keyframe="0" points="208.35,133.00" z_order="0">
    </points>
    <points frame="545" outside="0" occluded="0" keyframe="0" points="209.13,132.75" z_order="0">
    </points>
    <points frame="546" outside="0" occluded="0" keyframe="1" points="209.90,132.50" z_order="0">
    </points>
    <points frame="547" outside="0" occluded="0" keyframe="0" points="210.55,132.62" z_order="0">
    </points>
    <points frame="548" outside="0" occluded="0" keyframe="0" points="211.20,132.75" z_order="0">
    </points>
    <points frame="549" outside="0" occluded="0" keyframe="0" points="211.85,132.88" z_order="0">
    </points>
    <points frame="550" outside="0" occluded="0" keyframe="1" points="212.50,133.00" z_order="0">
    </points>
    <points frame="551" outside="0" occluded="0" keyframe="0" points="213.14,131.74" z_order="0">
    </points>
    <points frame="552" outside="0" occluded="0" keyframe="0" points="213.78,130.48" z_order="0">
    </points>
    <points frame="553" outside="0" occluded="0" keyframe="0" points="214.42,129.22" z_order="0">
    </points>
    <points frame="554" outside="0" occluded="0" keyframe="0" points="215.06,127.96" z_order="0">
    </points>
    <points frame="555" outside="0" occluded="0" keyframe="1" points="215.70,126.70" z_order="0">
    </points>
    <points frame="556" outside="0" occluded="0" keyframe="0" points="216.04,126.06" z_order="0">
    </points>
    <points frame="557" outside="0" occluded="0" keyframe="0" points="216.38,125.43" z_order="0">
    </points>
    <points frame="558" outside="0" occluded="0" keyframe="0" points="216.71,124.79" z_order="0">
    </points>
    <points frame="559" outside="0" occluded="0" keyframe="0" points="217.05,124.15" z_order="0">
    </points>
    <points frame="560" outside="0" occluded="0" keyframe="0" points="217.39,123.51" z_order="0">
    </points>
    <points frame="561" outside="0" occluded="0" keyframe="0" points="217.73,122.88" z_order="0">
    </points>
    <points frame="562" outside="0" occluded="0" keyframe="0" points="218.06,122.24" z_order="0">
    </points>
    <points frame="563" outside="0" occluded="0" keyframe="1" points="218.40,121.60" z_order="0">
    </points>
    <points frame="564" outside="0" occluded="0" keyframe="0" points="218.48,120.83" z_order="0">
    </points>
    <points frame="565" outside="0" occluded="0" keyframe="0" points="218.55,120.05" z_order="0">
    </points>
    <points frame="566" outside="0" occluded="0" keyframe="0" points="218.63,119.28" z_order="0">
    </points>
    <points frame="567" outside="0" occluded="0" keyframe="1" points="218.70,118.50" z_order="0">
    </points>
    <points frame="568" outside="0" occluded="0" keyframe="0" points="220.05,117.50" z_order="0">
    </points>
    <points frame="569" outside="0" occluded="0" keyframe="1" points="221.40,116.50" z_order="0">
    </points>
    <points frame="570" outside="0" occluded="0" keyframe="0" points="221.88,116.78" z_order="0">
    </points>
    <points frame="571" outside="0" occluded="0" keyframe="0" points="222.36,117.06" z_order="0">
    </points>
    <points frame="572" outside="0" occluded="0" keyframe="0" points="222.84,117.34" z_order="0">
    </points>
    <points frame="573" outside="0" occluded="0" keyframe="0" points="223.32,117.62" z_order="0">
    </points>
    <points frame="574" outside="0" occluded="0" keyframe="1" points="223.80,117.90" z_order="0">
    </points>
    <points frame="575" outside="0" occluded="0" keyframe="0" points="222.05,119.75" z_order="0">
    </points>
    <points frame="576" outside="0" occluded="0" keyframe="1" points="220.30,121.60" z_order="0">
    </points>
    <points frame="577" outside="0" occluded="0" keyframe="1" points="218.20,120.60" z_order="0">
    </points>
    <points frame="578" outside="0" occluded="0" keyframe="0" points="218.35,117.85" z_order="0">
    </points>
    <points frame="579" outside="0" occluded="0" keyframe="1" points="218.50,115.10" z_order="0">
    </points>
    <points frame="580" outside="0" occluded="0" keyframe="1" points="219.80,113.30" z_order="0">
    </points>
    <points frame="581" outside="0" occluded="0" keyframe="1" points="221.60,115.00" z_order="0">
    </points>
    <points frame="582" outside="0" occluded="0" keyframe="1" points="222.40,114.50" z_order="0">
    </points>
    <points frame="583" outside="0" occluded="0" keyframe="1" points="221.80,113.90" z_order="0">
    </points>
    <points frame="584" outside="0" occluded="0" keyframe="0" points="222.07,113.50" z_order="0">
    </points>
    <points frame="585" outside="0" occluded="0" keyframe="0" points="222.33,113.10" z_order="0">
    </points>
    <points frame="586" outside="0" occluded="0" keyframe="0" points="222.60,112.70" z_order="0">
    </points>
    <points frame="587" outside="0" occluded="0" keyframe="0" points="222.87,112.30" z_order="0">
    </points>
    <points frame="588" outside="0" occluded="0" keyframe="0" points="223.13,111.90" z_order="0">
    </points>
    <points frame="589" outside="0" occluded="0" keyframe="1" points="223.40,111.50" z_order="0">
    </points>
    <points frame="590" outside="0" occluded="0" keyframe="1" points="224.60,111.60" z_order="0">
    </points>
    <points frame="591" outside="0" occluded="0" keyframe="1" points="224.30,111.30" z_order="0">
    </points>
    <points frame="592" outside="0" occluded="0" keyframe="0" points="223.10,112.77" z_order="0">
    </points>
    <points frame="593" outside="0" occluded="0" keyframe="0" points="221.90,114.23" z_order="0">
    </points>
    <points frame="594" outside="0" occluded="0" keyframe="1" points="220.70,115.70" z_order="0">
    </points>
    <points frame="595" outside="0" occluded="0" keyframe="1" points="219.10,111.60" z_order="0">
    </points>
    <points frame="596" outside="0" occluded="0" keyframe="1" points="218.10,112.50" z_order="0">
    </points>
    <points frame="597" outside="0" occluded="0" keyframe="1" points="218.90,114.40" z_order="0">
    </points>
    <points frame="598" outside="0" occluded="0" keyframe="1" points="218.50,115.90" z_order="0">
    </points>
    <points frame="599" outside="0" occluded="0" keyframe="0" points="219.07,116.73" z_order="0">
    </points>
    <points frame="600" outside="0" occluded="0" keyframe="0" points="219.63,117.57" z_order="0">
    </points>
    <points frame="601" outside="0" occluded="0" keyframe="1" points="220.20,118.40" z_order="0">
    </points>
    <points frame="602" outside="0" occluded="0" keyframe="0" points="220.13,117.75" z_order="0">
    </points>
    <points frame="603" outside="0" occluded="0" keyframe="0" points="220.07,117.10" z_order="0">
    </points>
    <points frame="604" outside="0" occluded="0" keyframe="0" points="220.00,116.45" z_order="0">
    </points>
    <points frame="605" outside="0" occluded="0" keyframe="0" points="219.93,115.80" z_order="0">
    </points>
    <points frame="606" outside="0" occluded="0" keyframe="0" points="219.87,115.15" z_order="0">
    </points>
    <points frame="607" outside="0" occluded="0" keyframe="1" points="219.80,114.50" z_order="0">
    </points>
    <points frame="608" outside="0" occluded="0" keyframe="0" points="219.33,115.03" z_order="0">
    </points>
    <points frame="609" outside="0" occluded="0" keyframe="0" points="218.87,115.57" z_order="0">
    </points>
    <points frame="610" outside="0" occluded="0" keyframe="1" points="218.40,116.10" z_order="0">
    </points>
    <points frame="611" outside="0" occluded="0" keyframe="1" points="220.50,115.50" z_order="0">
    </points>
    <points frame="612" outside="0" occluded="0" keyframe="0" points="223.10,116.85" z_order="0">
    </points>
    <points frame="613" outside="0" occluded="0" keyframe="1" points="225.70,118.20" z_order="0">
    </points>
    <points frame="614" outside="0" occluded="0" keyframe="0" points="225.76,117.24" z_order="0">
    </points>
    <points frame="615" outside="0" occluded="0" keyframe="0" points="225.82,116.28" z_order="0">
    </points>
    <points frame="616" outside="0" occluded="0" keyframe="0" points="225.88,115.32" z_order="0">
    </points>
    <points frame="617" outside="0" occluded="0" keyframe="0" points="225.94,114.36" z_order="0">
    </points>
    <points frame="618" outside="0" occluded="0" keyframe="1" points="226.00,113.40" z_order="0">
    </points>
    <points frame="619" outside="0" occluded="0" keyframe="1" points="226.30,107.30" z_order="0">
    </points>
    <points frame="620" outside="0" occluded="0" keyframe="1" points="226.30,101.90" z_order="0">
    </points>
    <points frame="621" outside="0" occluded="0" keyframe="1" points="224.30,94.80" z_order="0">
    </points>
    <points frame="622" outside="0" occluded="0" keyframe="1" points="223.30,89.00" z_order="0">
    </points>
    <points frame="623" outside="0" occluded="0" keyframe="1" points="222.30,81.20" z_order="0">
    </points>
    <points frame="624" outside="0" occluded="0" keyframe="1" points="222.30,77.10" z_order="0">
    </points>
    <points frame="625" outside="0" occluded="0" keyframe="1" points="222.60,74.00" z_order="0">
    </points>
    <points frame="626" outside="0" occluded="0" keyframe="0" points="220.80,71.50" z_order="0">
    </points>
    <points frame="627" outside="0" occluded="0" keyframe="1" points="219.00,69.00" z_order="0">
    </points>
    <points frame="628" outside="0" occluded="0" keyframe="1" points="220.20,64.90" z_order="0">
    </points>
    <points frame="629" outside="0" occluded="0" keyframe="1" points="220.20,60.10" z_order="0">
    </points>
    <points frame="630" outside="0" occluded="0" keyframe="1" points="217.80,55.30" z_order="0">
    </points>
    <points frame="631" outside="0" occluded="0" keyframe="0" points="218.19,54.71" z_order="0">
    </points>
    <points frame="632" outside="0" occluded="0" keyframe="0" points="218.57,54.13" z_order="0">
    </points>
    <points frame="633" outside="0" occluded="0" keyframe="0" points="218.96,53.54" z_order="0">
    </points>
    <points frame="634" outside="0" occluded="0" keyframe="0" points="219.34,52.96" z_order="0">
    </points>
    <points frame="635" outside="0" occluded="0" keyframe="0" points="219.73,52.37" z_order="0">
    </points>
    <points frame="636" outside="0" occluded="0" keyframe="0" points="220.11,51.79" z_order="0">
    </points>
    <points frame="637" outside="0" occluded="0" keyframe="1" points="220.50,51.20" z_order="0">
    </points>
    <points frame="638" outside="0" occluded="0" keyframe="0" points="221.00,49.15" z_order="0">
    </points>
    <points frame="639" outside="0" occluded="0" keyframe="1" points="221.50,47.10" z_order="0">
    </points>
    <points frame="640" outside="0" occluded="0" keyframe="0" points="221.65,45.25" z_order="0">
    </points>
    <points frame="641" outside="0" occluded="0" keyframe="1" points="221.80,43.40" z_order="0">
    </points>
    <points frame="642" outside="0" occluded="0" keyframe="0" points="221.94,42.67" z_order="0">
    </points>
    <points frame="643" outside="0" occluded="0" keyframe="0" points="222.09,41.94" z_order="0">
    </points>
    <points frame="644" outside="0" occluded="0" keyframe="0" points="222.23,41.21" z_order="0">
    </points>
    <points frame="645" outside="0" occluded="0" keyframe="0" points="222.37,40.49" z_order="0">
    </points>
    <points frame="646" outside="0" occluded="0" keyframe="0" points="222.51,39.76" z_order="0">
    </points>
    <points frame="647" outside="0" occluded="0" keyframe="0" points="222.66,39.03" z_order="0">
    </points>
    <points frame="648" outside="0" occluded="0" keyframe="1" points="222.80,38.30" z_order="0">
    </points>
    <points frame="649" outside="0" occluded="0" keyframe="0" points="223.65,37.80" z_order="0">
    </points>
    <points frame="650" outside="0" occluded="0" keyframe="1" points="224.50,37.30" z_order="0">
    </points>
    <points frame="651" outside="0" occluded="0" keyframe="0" points="224.94,36.53" z_order="0">
    </points>
    <points frame="652" outside="0" occluded="0" keyframe="0" points="225.39,35.76" z_order="0">
    </points>
    <points frame="653" outside="0" occluded="0" keyframe="0" points="225.83,34.99" z_order="0">
    </points>
    <points frame="654" outside="0" occluded="0" keyframe="0" points="226.27,34.21" z_order="0">
    </points>
    <points frame="655" outside="0" occluded="0" keyframe="0" points="226.71,33.44" z_order="0">
    </points>
    <points frame="656" outside="0" occluded="0" keyframe="0" points="227.16,32.67" z_order="0">
    </points>
    <points frame="657" outside="0" occluded="0" keyframe="1" points="227.60,31.90" z_order="0">
    </points>
    <points frame="658" outside="0" occluded="0" keyframe="0" points="226.80,32.93" z_order="0">
    </points>
    <points frame="659" outside="0" occluded="0" keyframe="0" points="226.00,33.97" z_order="0">
    </points>
    <points frame="660" outside="0" occluded="0" keyframe="1" points="225.20,35.00" z_order="0">
    </points>
    <points frame="661" outside="0" occluded="0" keyframe="0" points="226.10,33.30" z_order="0">
    </points>
    <points frame="662" outside="0" occluded="0" keyframe="0" points="227.00,31.60" z_order="0">
    </points>
    <points frame="663" outside="0" occluded="0" keyframe="1" points="227.90,29.90" z_order="0">
    </points>
    <points frame="664" outside="0" occluded="0" keyframe="0" points="227.81,29.95" z_order="0">
    </points>
    <points frame="665" outside="0" occluded="0" keyframe="0" points="227.71,29.99" z_order="0">
    </points>
    <points frame="666" outside="0" occluded="0" keyframe="0" points="227.62,30.04" z_order="0">
    </points>
    <points frame="667" outside="0" occluded="0" keyframe="0" points="227.53,30.09" z_order="0">
    </points>
    <points frame="668" outside="0" occluded="0" keyframe="0" points="227.43,30.13" z_order="0">
    </points>
    <points frame="669" outside="0" occluded="0" keyframe="0" points="227.34,30.18" z_order="0">
    </points>
    <points frame="670" outside="0" occluded="0" keyframe="0" points="227.25,30.23" z_order="0">
    </points>
    <points frame="671" outside="0" occluded="0" keyframe="0" points="227.15,30.27" z_order="0">
    </points>
    <points frame="672" outside="0" occluded="0" keyframe="0" points="227.06,30.32" z_order="0">
    </points>
    <points frame="673" outside="0" occluded="0" keyframe="0" points="226.97,30.37" z_order="0">
    </points>
    <points frame="674" outside="0" occluded="0" keyframe="0" points="226.87,30.41" z_order="0">
    </points>
    <points frame="675" outside="0" occluded="0" keyframe="0" points="226.78,30.46" z_order="0">
    </points>
    <points frame="676" outside="0" occluded="0" keyframe="0" points="226.69,30.51" z_order="0">
    </points>
    <points frame="677" outside="0" occluded="0" keyframe="0" points="226.59,30.55" z_order="0">
    </points>
    <points frame="678" outside="0" occluded="0" keyframe="1" points="226.50,30.60" z_order="0">
    </points>
    <points frame="679" outside="0" occluded="0" keyframe="0" points="226.32,31.55" z_order="0">
    </points>
    <points frame="680" outside="0" occluded="0" keyframe="0" points="226.13,32.50" z_order="0">
    </points>
    <points frame="681" outside="0" occluded="0" keyframe="0" points="225.95,33.45" z_order="0">
    </points>
    <points frame="682" outside="0" occluded="0" keyframe="0" points="225.77,34.40" z_order="0">
    </points>
    <points frame="683" outside="0" occluded="0" keyframe="0" points="225.58,35.35" z_order="0">
    </points>
    <points frame="684" outside="0" occluded="0" keyframe="1" points="225.40,36.30" z_order="0">
    </points>
    <points frame="685" outside="0" occluded="0" keyframe="0" points="225.55,38.00" z_order="0">
    </points>
    <points frame="686" outside="0" occluded="0" keyframe="1" points="225.70,39.70" z_order="0">
    </points>
    <points frame="687" outside="0" occluded="0" keyframe="0" points="225.70,40.48" z_order="0">
    </points>
    <points frame="688" outside="0" occluded="0" keyframe="0" points="225.70,41.25" z_order="0">
    </points>
    <points frame="689" outside="0" occluded="0" keyframe="0" points="225.70,42.03" z_order="0">
    </points>
    <points frame="690" outside="0" occluded="0" keyframe="1" points="225.70,42.80" z_order="0">
    </points>
    <points frame="691" outside="0" occluded="0" keyframe="0" points="224.23,44.17" z_order="0">
    </points>
    <points frame="692" outside="0" occluded="0" keyframe="0" points="222.77,45.53" z_order="0">
    </points>
    <points frame="693" outside="0" occluded="0" keyframe="1" points="221.30,46.90" z_order="0">
    </points>
    <points frame="694" outside="0" occluded="0" keyframe="0" points="222.53,47.57" z_order="0">
    </points>
    <points frame="695" outside="0" occluded="0" keyframe="0" points="223.77,48.23" z_order="0">
    </points>
    <points frame="696" outside="0" occluded="0" keyframe="1" points="225.00,48.90" z_order="0">
    </points>
    <points frame="697" outside="0" occluded="0" keyframe="0" points="224.67,50.13" z_order="0">
    </points>
    <points frame="698" outside="0" occluded="0" keyframe="0" points="224.33,51.37" z_order="0">
    </points>
    <points frame="699" outside="0" occluded="0" keyframe="1" points="224.00,52.60" z_order="0">
    </points>
    <points frame="700" outside="0" occluded="0" keyframe="0" points="223.55,53.35" z_order="0">
    </points>
    <points frame="701" outside="0" occluded="0" keyframe="1" points="223.10,54.10" z_order="0">
    </points>
    <points frame="702" outside="0" occluded="0" keyframe="0" points="222.65,53.98" z_order="0">
    </points>
    <points frame="703" outside="0" occluded="0" keyframe="0" points="222.20,53.85" z_order="0">
    </points>
    <points frame="704" outside="0" occluded="0" keyframe="0" points="221.75,53.73" z_order="0">
    </points>
    <points frame="705" outside="0" occluded="0" keyframe="1" points="221.30,53.60" z_order="0">
    </points>
    <points frame="706" outside="0" occluded="0" keyframe="1" points="219.40,55.10" z_order="0">
    </points>
    <points frame="707" outside="0" occluded="0" keyframe="1" points="221.60,53.70" z_order="0">
    </points>
    <points frame="708" outside="0" occluded="0" keyframe="0" points="220.75,53.80" z_order="0">
    </points>
    <points frame="709" outside="0" occluded="0" keyframe="1" points="219.90,53.90" z_order="0">
    </points>
    <points frame="710" outside="0" occluded="0" keyframe="1" points="217.90,58.10" z_order="0">
    </points>
    <points frame="711" outside="0" occluded="0" keyframe="0" points="218.05,58.70" z_order="0">
    </points>
    <points frame="712" outside="0" occluded="0" keyframe="1" points="218.20,59.30" z_order="0">
    </points>
    <points frame="713" outside="0" occluded="0" keyframe="1" points="220.90,55.90" z_order="0">
    </points>
    <points frame="714" outside="0" occluded="0" keyframe="1" points="218.50,57.20" z_order="0">
    </points>
    <points frame="715" outside="0" occluded="0" keyframe="1" points="219.50,56.10" z_order="0">
    </points>
    <points frame="716" outside="0" occluded="0" keyframe="1" points="217.70,58.00" z_order="0">
    </points>
    <points frame="717" outside="0" occluded="0" keyframe="1" points="221.10,55.50" z_order="0">
    </points>
    <points frame="718" outside="0" occluded="0" keyframe="1" points="219.50,57.90" z_order="0">
    </points>
    <points frame="719" outside="0" occluded="0" keyframe="1" points="220.50,55.90" z_order="0">
    </points>
    <points frame="720" outside="0" occluded="0" keyframe="1" points="222.90,55.20" z_order="0">
    </points>
    <points frame="721" outside="0" occluded="0" keyframe="1" points="220.90,55.20" z_order="0">
    </points>
    <points frame="722" outside="0" occluded="0" keyframe="1" points="224.60,52.10" z_order="0">
    </points>
    <points frame="723" outside="0" occluded="0" keyframe="0" points="223.75,49.70" z_order="0">
    </points>
    <points frame="724" outside="0" occluded="0" keyframe="1" points="222.90,47.30" z_order="0">
    </points>
    <points frame="725" outside="0" occluded="0" keyframe="1" points="222.90,45.60" z_order="0">
    </points>
    <points frame="726" outside="0" occluded="0" keyframe="1" points="223.70,44.40" z_order="0">
    </points>
    <points frame="727" outside="0" occluded="0" keyframe="0" points="222.45,46.00" z_order="0">
    </points>
    <points frame="728" outside="0" occluded="0" keyframe="1" points="221.20,47.60" z_order="0">
    </points>
    <points frame="729" outside="0" occluded="0" keyframe="0" points="221.20,46.60" z_order="0">
    </points>
    <points frame="730" outside="0" occluded="0" keyframe="1" points="221.20,45.60" z_order="0">
    </points>
    <points frame="731" outside="0" occluded="0" keyframe="0" points="222.05,44.40" z_order="0">
    </points>
    <points frame="732" outside="0" occluded="0" keyframe="1" points="222.90,43.20" z_order="0">
    </points>
    <points frame="733" outside="0" occluded="0" keyframe="0" points="223.00,43.30" z_order="0">
    </points>
    <points frame="734" outside="0" occluded="0" keyframe="0" points="223.10,43.40" z_order="0">
    </points>
    <points frame="735" outside="0" occluded="0" keyframe="1" points="223.20,43.50" z_order="0">
    </points>
    <points frame="736" outside="0" occluded="0" keyframe="0" points="223.55,44.55" z_order="0">
    </points>
    <points frame="737" outside="0" occluded="0" keyframe="1" points="223.90,45.60" z_order="0">
    </points>
    <points frame="738" outside="0" occluded="0" keyframe="1" points="224.20,44.60" z_order="0">
    </points>
    <points frame="739" outside="0" occluded="0" keyframe="1" points="223.70,46.40" z_order="0">
    </points>
    <points frame="740" outside="0" occluded="0" keyframe="0" points="224.20,46.53" z_order="0">
    </points>
    <points frame="741" outside="0" occluded="0" keyframe="0" points="224.70,46.65" z_order="0">
    </points>
    <points frame="742" outside="0" occluded="0" keyframe="0" points="225.20,46.78" z_order="0">
    </points>
    <points frame="743" outside="0" occluded="0" keyframe="1" points="225.70,46.90" z_order="0">
    </points>
    <points frame="744" outside="0" occluded="0" keyframe="0" points="224.30,49.10" z_order="0">
    </points>
    <points frame="745" outside="0" occluded="0" keyframe="1" points="222.90,51.30" z_order="0">
    </points>
    <points frame="746" outside="0" occluded="0" keyframe="0" points="222.67,49.70" z_order="0">
    </points>
    <points frame="747" outside="0" occluded="0" keyframe="0" points="222.43,48.10" z_order="0">
    </points>
    <points frame="748" outside="0" occluded="0" keyframe="1" points="222.20,46.50" z_order="0">
    </points>
    <points frame="749" outside="0" occluded="0" keyframe="1" points="219.10,44.10" z_order="0">
    </points>
  </track>
  <track id="2" label="Point18" source="manual">
    <points frame="277" outside="0" occluded="0" keyframe="1" points="196.78,103.54" z_order="0">
    </points>
    <points frame="278" outside="0" occluded="0" keyframe="0" points="195.80,103.96" z_order="0">
    </points>
    <points frame="279" outside="0" occluded="0" keyframe="0" points="194.82,104.37" z_order="0">
    </points>
    <points frame="280" outside="0" occluded="0" keyframe="0" points="193.85,104.79" z_order="0">
    </points>
    <points frame="281" outside="0" occluded="0" keyframe="0" points="192.87,105.21" z_order="0">
    </points>
    <points frame="282" outside="0" occluded="0" keyframe="0" points="191.89,105.62" z_order="0">
    </points>
    <points frame="283" outside="0" occluded="0" keyframe="0" points="190.91,106.04" z_order="0">
    </points>
    <points frame="284" outside="0" occluded="0" keyframe="0" points="189.93,106.45" z_order="0">
    </points>
    <points frame="285" outside="0" occluded="0" keyframe="0" points="188.96,106.87" z_order="0">
    </points>
    <points frame="286" outside="0" occluded="0" keyframe="0" points="187.98,107.28" z_order="0">
    </points>
    <points frame="287" outside="0" occluded="0" keyframe="1" points="187.00,107.70" z_order="0">
    </points>
    <points frame="288" outside="0" occluded="0" keyframe="0" points="187.22,107.78" z_order="0">
    </points>
    <points frame="289" outside="0" occluded="0" keyframe="0" points="187.44,107.86" z_order="0">
    </points>
    <points frame="290" outside="0" occluded="0" keyframe="0" points="187.66,107.94" z_order="0">
    </points>
    <points frame="291" outside="0" occluded="0" keyframe="0" points="187.88,108.02" z_order="0">
    </points>
    <points frame="292" outside="0" occluded="0" keyframe="1" points="188.10,108.10" z_order="0">
    </points>
    <points frame="293" outside="0" occluded="0" keyframe="0" points="187.36,110.08" z_order="0">
    </points>
    <points frame="294" outside="0" occluded="0" keyframe="0" points="186.62,112.06" z_order="0">
    </points>
    <points frame="295" outside="0" occluded="0" keyframe="0" points="185.88,114.04" z_order="0">
    </points>
    <points frame="296" outside="0" occluded="0" keyframe="0" points="185.14,116.02" z_order="0">
    </points>
    <points frame="297" outside="0" occluded="0" keyframe="1" points="184.40,118.00" z_order="0">
    </points>
    <points frame="298" outside="0" occluded="0" keyframe="0" points="184.86,117.31" z_order="0">
    </points>
    <points frame="299" outside="0" occluded="0" keyframe="0" points="185.31,116.63" z_order="0">
    </points>
    <points frame="300" outside="0" occluded="0" keyframe="0" points="185.77,115.94" z_order="0">
    </points>
    <points frame="301" outside="0" occluded="0" keyframe="0" points="186.23,115.26" z_order="0">
    </points>
    <points frame="302" outside="0" occluded="0" keyframe="0" points="186.69,114.57" z_order="0">
    </points>
    <points frame="303" outside="0" occluded="0" keyframe="0" points="187.14,113.89" z_order="0">
    </points>
    <points frame="304" outside="0" occluded="0" keyframe="1" points="187.60,113.20" z_order="0">
    </points>
    <points frame="305" outside="0" occluded="0" keyframe="0" points="188.77,114.10" z_order="0">
    </points>
    <points frame="306" outside="0" occluded="0" keyframe="0" points="189.93,115.00" z_order="0">
    </points>
    <points frame="307" outside="0" occluded="0" keyframe="1" points="191.10,115.90" z_order="0">
    </points>
    <points frame="308" outside="0" occluded="0" keyframe="0" points="191.41,115.49" z_order="0">
    </points>
    <points frame="309" outside="0" occluded="0" keyframe="0" points="191.72,115.08" z_order="0">
    </points>
    <points frame="310" outside="0" occluded="0" keyframe="0" points="192.03,114.67" z_order="0">
    </points>
    <points frame="311" outside="0" occluded="0" keyframe="0" points="192.34,114.26" z_order="0">
    </points>
    <points frame="312" outside="0" occluded="0" keyframe="0" points="192.65,113.85" z_order="0">
    </points>
    <points frame="313" outside="0" occluded="0" keyframe="0" points="192.96,113.44" z_order="0">
    </points>
    <points frame="314" outside="0" occluded="0" keyframe="0" points="193.27,113.03" z_order="0">
    </points>
    <points frame="315" outside="0" occluded="0" keyframe="0" points="193.58,112.62" z_order="0">
    </points>
    <points frame="316" outside="0" occluded="0" keyframe="0" points="193.89,112.21" z_order="0">
    </points>
    <points frame="317" outside="0" occluded="0" keyframe="1" points="194.20,111.80" z_order="0">
    </points>
    <points frame="318" outside="0" occluded="0" keyframe="0" points="194.55,110.50" z_order="0">
    </points>
    <points frame="319" outside="0" occluded="0" keyframe="1" points="194.90,109.20" z_order="0">
    </points>
    <points frame="320" outside="0" occluded="0" keyframe="0" points="195.27,109.50" z_order="0">
    </points>
    <points frame="321" outside="0" occluded="0" keyframe="0" points="195.63,109.80" z_order="0">
    </points>
    <points frame="322" outside="0" occluded="0" keyframe="0" points="196.00,110.10" z_order="0">
    </points>
    <points frame="323" outside="0" occluded="0" keyframe="0" points="196.37,110.40" z_order="0">
    </points>
    <points frame="324" outside="0" occluded="0" keyframe="0" points="196.73,110.70" z_order="0">
    </points>
    <points frame="325" outside="0" occluded="0" keyframe="1" points="197.10,111.00" z_order="0">
    </points>
    <points frame="326" outside="0" occluded="0" keyframe="0" points="196.15,110.35" z_order="0">
    </points>
    <points frame="327" outside="0" occluded="0" keyframe="1" points="195.20,109.70" z_order="0">
    </points>
    <points frame="328" outside="0" occluded="0" keyframe="0" points="195.05,108.68" z_order="0">
    </points>
    <points frame="329" outside="0" occluded="0" keyframe="0" points="194.90,107.67" z_order="0">
    </points>
    <points frame="330" outside="0" occluded="0" keyframe="0" points="194.75,106.65" z_order="0">
    </points>
    <points frame="331" outside="0" occluded="0" keyframe="0" points="194.60,105.63" z_order="0">
    </points>
    <points frame="332" outside="0" occluded="0" keyframe="0" points="194.45,104.62" z_order="0">
    </points>
    <points frame="333" outside="0" occluded="0" keyframe="1" points="194.30,103.60" z_order="0">
    </points>
    <points frame="334" outside="0" occluded="0" keyframe="0" points="194.28,103.58" z_order="0">
    </points>
    <points frame="335" outside="0" occluded="0" keyframe="0" points="194.25,103.55" z_order="0">
    </points>
    <points frame="336" outside="0" occluded="0" keyframe="0" points="194.23,103.53" z_order="0">
    </points>
    <points frame="337" outside="0" occluded="0" keyframe="1" points="194.20,103.50" z_order="0">
    </points>
    <points frame="338" outside="0" occluded="0" keyframe="0" points="194.06,103.47" z_order="0">
    </points>
    <points frame="339" outside="0" occluded="0" keyframe="0" points="193.92,103.44" z_order="0">
    </points>
    <points frame="340" outside="0" occluded="0" keyframe="0" points="193.78,103.41" z_order="0">
    </points>
    <points frame="341" outside="0" occluded="0" keyframe="0" points="193.65,103.38" z_order="0">
    </points>
    <points frame="342" outside="0" occluded="0" keyframe="0" points="193.51,103.35" z_order="0">
    </points>
    <points frame="343" outside="0" occluded="0" keyframe="0" points="193.37,103.32" z_order="0">
    </points>
    <points frame="344" outside="0" occluded="0" keyframe="0" points="193.23,103.28" z_order="0">
    </points>
    <points frame="345" outside="0" occluded="0" keyframe="0" points="193.09,103.25" z_order="0">
    </points>
    <points frame="346" outside="0" occluded="0" keyframe="0" points="192.95,103.22" z_order="0">
    </points>
    <points frame="347" outside="0" occluded="0" keyframe="0" points="192.82,103.19" z_order="0">
    </points>
    <points frame="348" outside="0" occluded="0" keyframe="0" points="192.68,103.16" z_order="0">
    </points>
    <points frame="349" outside="0" occluded="0" keyframe="0" points="192.54,103.13" z_order="0">
    </points>
    <points frame="350" outside="0" occluded="0" keyframe="1" points="192.40,103.10" z_order="0">
    </points>
    <points frame="351" outside="0" occluded="0" keyframe="0" points="192.27,104.17" z_order="0">
    </points>
    <points frame="352" outside="0" occluded="0" keyframe="0" points="192.13,105.23" z_order="0">
    </points>
    <points frame="353" outside="0" occluded="0" keyframe="1" points="192.00,106.30" z_order="0">
    </points>
    <points frame="354" outside="0" occluded="0" keyframe="1" points="191.90,108.10" z_order="0">
    </points>
    <points frame="355" outside="0" occluded="0" keyframe="1" points="191.10,110.30" z_order="0">
    </points>
    <points frame="356" outside="0" occluded="0" keyframe="1" points="190.90,111.30" z_order="0">
    </points>
    <points frame="357" outside="0" occluded="0" keyframe="1" points="190.10,113.30" z_order="0">
    </points>
    <points frame="358" outside="0" occluded="0" keyframe="1" points="191.20,116.70" z_order="0">
    </points>
    <points frame="359" outside="0" occluded="0" keyframe="0" points="189.90,116.07" z_order="0">
    </points>
    <points frame="360" outside="0" occluded="0" keyframe="0" points="188.60,115.43" z_order="0">
    </points>
    <points frame="361" outside="0" occluded="0" keyframe="1" points="187.30,114.80" z_order="0">
    </points>
    <points frame="362" outside="0" occluded="0" keyframe="0" points="185.70,115.23" z_order="0">
    </points>
    <points frame="363" outside="0" occluded="0" keyframe="0" points="184.10,115.67" z_order="0">
    </points>
    <points frame="364" outside="0" occluded="0" keyframe="0" points="182.50,116.10" z_order="0">
    </points>
    <points frame="365" outside="0" occluded="0" keyframe="0" points="180.90,116.53" z_order="0">
    </points>
    <points frame="366" outside="0" occluded="0" keyframe="0" points="179.30,116.97" z_order="0">
    </points>
    <points frame="367" outside="0" occluded="0" keyframe="1" points="177.70,117.40" z_order="0">
    </points>
    <points frame="368" outside="0" occluded="0" keyframe="0" points="178.01,118.17" z_order="0">
    </points>
    <points frame="369" outside="0" occluded="0" keyframe="0" points="178.32,118.94" z_order="0">
    </points>
    <points frame="370" outside="0" occluded="0" keyframe="0" points="178.63,119.71" z_order="0">
    </points>
    <points frame="371" outside="0" occluded="0" keyframe="0" points="178.94,120.48" z_order="0">
    </points>
    <points frame="372" outside="0" occluded="0" keyframe="0" points="179.25,121.25" z_order="0">
    </points>
    <points frame="373" outside="0" occluded="0" keyframe="0" points="179.56,122.02" z_order="0">
    </points>
    <points frame="374" outside="0" occluded="0" keyframe="0" points="179.87,122.79" z_order="0">
    </points>
    <points frame="375" outside="0" occluded="0" keyframe="0" points="180.18,123.56" z_order="0">
    </points>
    <points frame="376" outside="0" occluded="0" keyframe="0" points="180.49,124.33" z_order="0">
    </points>
    <points frame="377" outside="0" occluded="0" keyframe="1" points="180.80,125.10" z_order="0">
    </points>
    <points frame="378" outside="0" occluded="0" keyframe="0" points="179.78,125.10" z_order="0">
    </points>
    <points frame="379" outside="0" occluded="0" keyframe="0" points="178.75,125.10" z_order="0">
    </points>
    <points frame="380" outside="0" occluded="0" keyframe="0" points="177.73,125.10" z_order="0">
    </points>
    <points frame="381" outside="0" occluded="0" keyframe="1" points="176.70,125.10" z_order="0">
    </points>
    <points frame="382" outside="0" occluded="1" keyframe="1" points="176.70,125.10" z_order="0">
    </points>
    <points frame="383" outside="0" occluded="1" keyframe="0" points="176.58,125.00" z_order="0">
    </points>
    <points frame="384" outside="0" occluded="1" keyframe="0" points="176.45,124.90" z_order="0">
    </points>
    <points frame="385" outside="0" occluded="1" keyframe="0" points="176.33,124.80" z_order="0">
    </points>
    <points frame="386" outside="0" occluded="1" keyframe="0" points="176.20,124.71" z_order="0">
    </points>
    <points frame="387" outside="0" occluded="1" keyframe="0" points="176.08,124.61" z_order="0">
    </points>
    <points frame="388" outside="0" occluded="1" keyframe="0" points="175.96,124.51" z_order="0">
    </points>
    <points frame="389" outside="0" occluded="1" keyframe="0" points="175.83,124.41" z_order="0">
    </points>
    <points frame="390" outside="0" occluded="1" keyframe="0" points="175.71,124.31" z_order="0">
    </points>
    <points frame="391" outside="0" occluded="1" keyframe="0" points="175.58,124.21" z_order="0">
    </points>
    <points frame="392" outside="0" occluded="1" keyframe="0" points="175.46,124.12" z_order="0">
    </points>
    <points frame="393" outside="0" occluded="1" keyframe="0" points="175.34,124.02" z_order="0">
    </points>
    <points frame="394" outside="0" occluded="1" keyframe="0" points="175.21,123.92" z_order="0">
    </points>
    <points frame="395" outside="0" occluded="1" keyframe="0" points="175.09,123.82" z_order="0">
    </points>
    <points frame="396" outside="0" occluded="1" keyframe="0" points="174.96,123.72" z_order="0">
    </points>
    <points frame="397" outside="0" occluded="1" keyframe="0" points="174.84,123.62" z_order="0">
    </points>
    <points frame="398" outside="0" occluded="1" keyframe="0" points="174.72,123.53" z_order="0">
    </points>
    <points frame="399" outside="0" occluded="1" keyframe="0" points="174.59,123.43" z_order="0">
    </points>
    <points frame="400" outside="0" occluded="1" keyframe="0" points="174.47,123.33" z_order="0">
    </points>
    <points frame="401" outside="0" occluded="1" keyframe="0" points="174.34,123.23" z_order="0">
    </points>
    <points frame="402" outside="0" occluded="1" keyframe="0" points="174.22,123.13" z_order="0">
    </points>
    <points frame="403" outside="0" occluded="1" keyframe="0" points="174.10,123.03" z_order="0">
    </points>
    <points frame="404" outside="0" occluded="1" keyframe="0" points="173.97,122.94" z_order="0">
    </points>
    <points frame="405" outside="0" occluded="1" keyframe="0" points="173.85,122.84" z_order="0">
    </points>
    <points frame="406" outside="0" occluded="1" keyframe="0" points="173.72,122.74" z_order="0">
    </points>
    <points frame="407" outside="0" occluded="1" keyframe="0" points="173.60,122.64" z_order="0">
    </points>
    <points frame="408" outside="0" occluded="1" keyframe="0" points="173.48,122.54" z_order="0">
    </points>
    <points frame="409" outside="0" occluded="1" keyframe="0" points="173.35,122.44" z_order="0">
    </points>
    <points frame="410" outside="0" occluded="1" keyframe="0" points="173.23,122.35" z_order="0">
    </points>
    <points frame="411" outside="0" occluded="1" keyframe="0" points="173.10,122.25" z_order="0">
    </points>
    <points frame="412" outside="0" occluded="1" keyframe="0" points="172.98,122.15" z_order="0">
    </points>
    <points frame="413" outside="0" occluded="1" keyframe="0" points="172.86,122.05" z_order="0">
    </points>
    <points frame="414" outside="0" occluded="1" keyframe="0" points="172.73,121.95" z_order="0">
    </points>
    <points frame="415" outside="0" occluded="1" keyframe="0" points="172.61,121.85" z_order="0">
    </points>
    <points frame="416" outside="0" occluded="1" keyframe="0" points="172.49,121.76" z_order="0">
    </points>
    <points frame="417" outside="0" occluded="1" keyframe="0" points="172.36,121.66" z_order="0">
    </points>
    <points frame="418" outside="0" occluded="1" keyframe="0" points="172.24,121.56" z_order="0">
    </points>
    <points frame="419" outside="0" occluded="1" keyframe="0" points="172.11,121.46" z_order="0">
    </points>
    <points frame="420" outside="0" occluded="1" keyframe="0" points="171.99,121.36" z_order="0">
    </points>
    <points frame="421" outside="0" occluded="1" keyframe="0" points="171.87,121.26" z_order="0">
    </points>
    <points frame="422" outside="0" occluded="1" keyframe="0" points="171.74,121.17" z_order="0">
    </points>
    <points frame="423" outside="0" occluded="1" keyframe="0" points="171.62,121.07" z_order="0">
    </points>
    <points frame="424" outside="0" occluded="1" keyframe="0" points="171.49,120.97" z_order="0">
    </points>
    <points frame="425" outside="0" occluded="1" keyframe="0" points="171.37,120.87" z_order="0">
    </points>
    <points frame="426" outside="0" occluded="1" keyframe="0" points="171.25,120.77" z_order="0">
    </points>
    <points frame="427" outside="0" occluded="1" keyframe="0" points="171.12,120.67" z_order="0">
    </points>
    <points frame="428" outside="0" occluded="1" keyframe="0" points="171.00,120.58" z_order="0">
    </points>
    <points frame="429" outside="0" occluded="1" keyframe="0" points="170.87,120.48" z_order="0">
    </points>
    <points frame="430" outside="0" occluded="1" keyframe="0" points="170.75,120.38" z_order="0">
    </points>
    <points frame="431" outside="0" occluded="1" keyframe="0" points="170.63,120.28" z_order="0">
    </points>
    <points frame="432" outside="0" occluded="1" keyframe="0" points="170.50,120.18" z_order="0">
    </points>
    <points frame="433" outside="0" occluded="1" keyframe="0" points="170.38,120.08" z_order="0">
    </points>
    <points frame="434" outside="0" occluded="1" keyframe="0" points="170.25,119.99" z_order="0">
    </points>
    <points frame="435" outside="0" occluded="1" keyframe="0" points="170.13,119.89" z_order="0">
    </points>
    <points frame="436" outside="0" occluded="1" keyframe="0" points="170.01,119.79" z_order="0">
    </points>
    <points frame="437" outside="0" occluded="1" keyframe="0" points="169.88,119.69" z_order="0">
    </points>
    <points frame="438" outside="0" occluded="1" keyframe="0" points="169.76,119.59" z_order="0">
    </points>
    <points frame="439" outside="0" occluded="1" keyframe="0" points="169.63,119.49" z_order="0">
    </points>
    <points frame="440" outside="0" occluded="1" keyframe="0" points="169.51,119.40" z_order="0">
    </points>
    <points frame="441" outside="0" occluded="1" keyframe="0" points="169.39,119.30" z_order="0">
    </points>
    <points frame="442" outside="0" occluded="1" keyframe="0" points="169.26,119.20" z_order="0">
    </points>
    <points frame="443" outside="0" occluded="1" keyframe="0" points="169.14,119.10" z_order="0">
    </points>
    <points frame="444" outside="0" occluded="1" keyframe="0" points="169.01,119.00" z_order="0">
    </points>
    <points frame="445" outside="0" occluded="1" keyframe="0" points="168.89,118.90" z_order="0">
    </points>
    <points frame="446" outside="0" occluded="1" keyframe="0" points="168.77,118.81" z_order="0">
    </points>
    <points frame="447" outside="0" occluded="1" keyframe="0" points="168.64,118.71" z_order="0">
    </points>
    <points frame="448" outside="0" occluded="1" keyframe="0" points="168.52,118.61" z_order="0">
    </points>
    <points frame="449" outside="0" occluded="1" keyframe="0" points="168.39,118.51" z_order="0">
    </points>
    <points frame="450" outside="0" occluded="1" keyframe="0" points="168.27,118.41" z_order="0">
    </points>
    <points frame="451" outside="0" occluded="1" keyframe="0" points="168.15,118.31" z_order="0">
    </points>
    <points frame="452" outside="0" occluded="1" keyframe="0" points="168.02,118.22" z_order="0">
    </points>
    <points frame="453" outside="0" occluded="1" keyframe="0" points="167.90,118.12" z_order="0">
    </points>
    <points frame="454" outside="0" occluded="1" keyframe="0" points="167.77,118.02" z_order="0">
    </points>
    <points frame="455" outside="0" occluded="1" keyframe="0" points="167.65,117.92" z_order="0">
    </points>
    <points frame="456" outside="0" occluded="1" keyframe="0" points="167.53,117.82" z_order="0">
    </points>
    <points frame="457" outside="0" occluded="1" keyframe="0" points="167.40,117.72" z_order="0">
    </points>
    <points frame="458" outside="0" occluded="1" keyframe="0" points="167.28,117.63" z_order="0">
    </points>
    <points frame="459" outside="0" occluded="1" keyframe="0" points="167.15,117.53" z_order="0">
    </points>
    <points frame="460" outside="0" occluded="1" keyframe="0" points="167.03,117.43" z_order="0">
    </points>
    <points frame="461" outside="0" occluded="1" keyframe="0" points="166.91,117.33" z_order="0">
    </points>
    <points frame="462" outside="0" occluded="1" keyframe="0" points="166.78,117.23" z_order="0">
    </points>
    <points frame="463" outside="0" occluded="1" keyframe="0" points="166.66,117.13" z_order="0">
    </points>
    <points frame="464" outside="0" occluded="1" keyframe="0" points="166.53,117.04" z_order="0">
    </points>
    <points frame="465" outside="0" occluded="1" keyframe="0" points="166.41,116.94" z_order="0">
    </points>
    <points frame="466" outside="0" occluded="1" keyframe="0" points="166.29,116.84" z_order="0">
    </points>
    <points frame="467" outside="0" occluded="1" keyframe="0" points="166.16,116.74" z_order="0">
    </points>
    <points frame="468" outside="0" occluded="1" keyframe="0" points="166.04,116.64" z_order="0">
    </points>
    <points frame="469" outside="0" occluded="1" keyframe="0" points="165.91,116.54" z_order="0">
    </points>
    <points frame="470" outside="0" occluded="1" keyframe="0" points="165.79,116.45" z_order="0">
    </points>
    <points frame="471" outside="0" occluded="1" keyframe="0" points="165.67,116.35" z_order="0">
    </points>
    <points frame="472" outside="0" occluded="1" keyframe="0" points="165.54,116.25" z_order="0">
    </points>
    <points frame="473" outside="0" occluded="1" keyframe="0" points="165.42,116.15" z_order="0">
    </points>
    <points frame="474" outside="0" occluded="1" keyframe="0" points="165.30,116.05" z_order="0">
    </points>
    <points frame="475" outside="0" occluded="1" keyframe="0" points="165.17,115.95" z_order="0">
    </points>
    <points frame="476" outside="0" occluded="1" keyframe="0" points="165.05,115.86" z_order="0">
    </points>
    <points frame="477" outside="0" occluded="1" keyframe="0" points="164.92,115.76" z_order="0">
    </points>
    <points frame="478" outside="0" occluded="1" keyframe="0" points="164.80,115.66" z_order="0">
    </points>
    <points frame="479" outside="0" occluded="1" keyframe="0" points="164.68,115.56" z_order="0">
    </points>
    <points frame="480" outside="0" occluded="1" keyframe="0" points="164.55,115.46" z_order="0">
    </points>
    <points frame="481" outside="0" occluded="1" keyframe="0" points="164.43,115.36" z_order="0">
    </points>
    <points frame="482" outside="0" occluded="1" keyframe="0" points="164.30,115.27" z_order="0">
    </points>
    <points frame="483" outside="0" occluded="1" keyframe="0" points="164.18,115.17" z_order="0">
    </points>
    <points frame="484" outside="0" occluded="1" keyframe="0" points="164.06,115.07" z_order="0">
    </points>
    <points frame="485" outside="0" occluded="1" keyframe="0" points="163.93,114.97" z_order="0">
    </points>
    <points frame="486" outside="0" occluded="1" keyframe="0" points="163.81,114.87" z_order="0">
    </points>
    <points frame="487" outside="0" occluded="1" keyframe="0" points="163.68,114.77" z_order="0">
    </points>
    <points frame="488" outside="0" occluded="1" keyframe="0" points="163.56,114.68" z_order="0">
    </points>
    <points frame="489" outside="0" occluded="1" keyframe="0" points="163.44,114.58" z_order="0">
    </points>
    <points frame="490" outside="0" occluded="1" keyframe="0" points="163.31,114.48" z_order="0">
    </points>
    <points frame="491" outside="0" occluded="1" keyframe="0" points="163.19,114.38" z_order="0">
    </points>
    <points frame="492" outside="0" occluded="1" keyframe="0" points="163.06,114.28" z_order="0">
    </points>
    <points frame="493" outside="0" occluded="1" keyframe="0" points="162.94,114.18" z_order="0">
    </points>
    <points frame="494" outside="0" occluded="1" keyframe="0" points="162.82,114.09" z_order="0">
    </points>
    <points frame="495" outside="0" occluded="1" keyframe="0" points="162.69,113.99" z_order="0">
    </points>
    <points frame="496" outside="0" occluded="1" keyframe="0" points="162.57,113.89" z_order="0">
    </points>
    <points frame="497" outside="0" occluded="1" keyframe="0" points="162.44,113.79" z_order="0">
    </points>
    <points frame="498" outside="0" occluded="1" keyframe="0" points="162.32,113.69" z_order="0">
    </points>
    <points frame="499" outside="0" occluded="1" keyframe="0" points="162.20,113.59" z_order="0">
    </points>
    <points frame="500" outside="0" occluded="1" keyframe="0" points="162.07,113.50" z_order="0">
    </points>
    <points frame="501" outside="0" occluded="1" keyframe="0" points="161.95,113.40" z_order="0">
    </points>
    <points frame="502" outside="0" occluded="1" keyframe="0" points="161.82,113.30" z_order="0">
    </points>
    <points frame="503" outside="0" occluded="0" keyframe="1" points="161.70,113.20" z_order="0">
    </points>
    <points frame="504" outside="0" occluded="0" keyframe="0" points="162.65,114.83" z_order="0">
    </points>
    <points frame="505" outside="0" occluded="0" keyframe="0" points="163.60,116.47" z_order="0">
    </points>
    <points frame="506" outside="0" occluded="0" keyframe="0" points="164.55,118.10" z_order="0">
    </points>
    <points frame="507" outside="0" occluded="0" keyframe="0" points="165.50,119.73" z_order="0">
    </points>
    <points frame="508" outside="0" occluded="0" keyframe="0" points="166.45,121.37" z_order="0">
    </points>
    <points frame="509" outside="0" occluded="0" keyframe="1" points="167.40,123.00" z_order="0">
    </points>
    <points frame="510" outside="0" occluded="0" keyframe="0" points="167.17,123.63" z_order="0">
    </points>
    <points frame="511" outside="0" occluded="0" keyframe="0" points="166.93,124.27" z_order="0">
    </points>
    <points frame="512" outside="0" occluded="0" keyframe="0" points="166.70,124.90" z_order="0">
    </points>
    <points frame="513" outside="0" occluded="0" keyframe="0" points="166.47,125.53" z_order="0">
    </points>
    <points frame="514" outside="0" occluded="0" keyframe="0" points="166.23,126.17" z_order="0">
    </points>
    <points frame="515" outside="0" occluded="0" keyframe="0" points="166.00,126.80" z_order="0">
    </points>
    <points frame="516" outside="0" occluded="0" keyframe="0" points="165.77,127.43" z_order="0">
    </points>
    <points frame="517" outside="0" occluded="0" keyframe="0" points="165.53,128.07" z_order="0">
    </points>
    <points frame="518" outside="0" occluded="0" keyframe="1" points="165.30,128.70" z_order="0">
    </points>
    <points frame="519" outside="0" occluded="0" keyframe="0" points="164.40,129.95" z_order="0">
    </points>
    <points frame="520" outside="0" occluded="0" keyframe="1" points="163.50,131.20" z_order="0">
    </points>
    <points frame="521" outside="0" occluded="0" keyframe="0" points="164.08,135.60" z_order="0">
    </points>
    <points frame="522" outside="0" occluded="0" keyframe="0" points="164.65,140.00" z_order="0">
    </points>
    <points frame="523" outside="0" occluded="0" keyframe="0" points="165.23,144.40" z_order="0">
    </points>
    <points frame="524" outside="0" occluded="0" keyframe="1" points="165.80,148.80" z_order="0">
    </points>
    <points frame="525" outside="0" occluded="0" keyframe="0" points="164.43,150.00" z_order="0">
    </points>
    <points frame="526" outside="0" occluded="0" keyframe="0" points="163.07,151.20" z_order="0">
    </points>
    <points frame="527" outside="0" occluded="0" keyframe="1" points="161.70,152.40" z_order="0">
    </points>
    <points frame="528" outside="0" occluded="0" keyframe="0" points="161.18,155.42" z_order="0">
    </points>
    <points frame="529" outside="0" occluded="0" keyframe="0" points="160.67,158.43" z_order="0">
    </points>
    <points frame="530" outside="0" occluded="0" keyframe="0" points="160.15,161.45" z_order="0">
    </points>
    <points frame="531" outside="0" occluded="0" keyframe="0" points="159.63,164.47" z_order="0">
    </points>
    <points frame="532" outside="0" occluded="0" keyframe="0" points="159.12,167.48" z_order="0">
    </points>
    <points frame="533" outside="0" occluded="0" keyframe="1" points="158.60,170.50" z_order="0">
    </points>
    <points frame="534" outside="0" occluded="0" keyframe="0" points="159.63,174.30" z_order="0">
    </points>
    <points frame="535" outside="0" occluded="0" keyframe="0" points="160.67,178.10" z_order="0">
    </points>
    <points frame="536" outside="0" occluded="0" keyframe="1" points="161.70,181.90" z_order="0">
    </points>
    <points frame="537" outside="0" occluded="0" keyframe="1" points="163.60,185.00" z_order="0">
    </points>
    <points frame="538" outside="0" occluded="0" keyframe="0" points="163.52,186.34" z_order="0">
    </points>
    <points frame="539" outside="0" occluded="0" keyframe="0" points="163.44,187.68" z_order="0">
    </points>
    <points frame="540" outside="0" occluded="0" keyframe="0" points="163.36,189.02" z_order="0">
    </points>
    <points frame="541" outside="0" occluded="0" keyframe="0" points="163.28,190.36" z_order="0">
    </points>
    <points frame="542" outside="0" occluded="0" keyframe="1" points="163.20,191.70" z_order="0">
    </points>
    <points frame="543" outside="0" occluded="0" keyframe="0" points="163.98,191.58" z_order="0">
    </points>
    <points frame="544" outside="0" occluded="0" keyframe="0" points="164.75,191.45" z_order="0">
    </points>
    <points frame="545" outside="0" occluded="0" keyframe="0" points="165.53,191.33" z_order="0">
    </points>
    <points frame="546" outside="0" occluded="0" keyframe="1" points="166.30,191.20" z_order="0">
    </points>
    <points frame="547" outside="0" occluded="0" keyframe="0" points="166.51,190.58" z_order="0">
    </points>
    <points frame="548" outside="0" occluded="0" keyframe="0" points="166.72,189.96" z_order="0">
    </points>
    <points frame="549" outside="0" occluded="0" keyframe="0" points="166.93,189.34" z_order="0">
    </points>
    <points frame="550" outside="0" occluded="0" keyframe="0" points="167.14,188.72" z_order="0">
    </points>
    <points frame="551" outside="0" occluded="0" keyframe="0" points="167.35,188.10" z_order="0">
    </points>
    <points frame="552" outside="0" occluded="0" keyframe="0" points="167.56,187.48" z_order="0">
    </points>
    <points frame="553" outside="0" occluded="0" keyframe="0" points="167.77,186.86" z_order="0">
    </points>
    <points frame="554" outside="0" occluded="0" keyframe="0" points="167.98,186.24" z_order="0">
    </points>
    <points frame="555" outside="0" occluded="0" keyframe="0" points="168.19,185.62" z_order="0">
    </points>
    <points frame="556" outside="0" occluded="0" keyframe="1" points="168.40,185.00" z_order="0">
    </points>
    <points frame="557" outside="0" occluded="0" keyframe="0" points="168.76,184.12" z_order="0">
    </points>
    <points frame="558" outside="0" occluded="0" keyframe="0" points="169.12,183.24" z_order="0">
    </points>
    <points frame="559" outside="0" occluded="0" keyframe="0" points="169.48,182.36" z_order="0">
    </points>
    <points frame="560" outside="0" occluded="0" keyframe="0" points="169.84,181.48" z_order="0">
    </points>
    <points frame="561" outside="0" occluded="0" keyframe="1" points="170.20,180.60" z_order="0">
    </points>
    <points frame="562" outside="0" occluded="0" keyframe="0" points="169.80,179.45" z_order="0">
    </points>
    <points frame="563" outside="0" occluded="0" keyframe="1" points="169.40,178.30" z_order="0">
    </points>
    <points frame="564" outside="0" occluded="0" keyframe="0" points="169.47,177.34" z_order="0">
    </points>
    <points frame="565" outside="0" occluded="0" keyframe="0" points="169.54,176.39" z_order="0">
    </points>
    <points frame="566" outside="0" occluded="0" keyframe="0" points="169.61,175.43" z_order="0">
    </points>
    <points frame="567" outside="0" occluded="0" keyframe="0" points="169.69,174.47" z_order="0">
    </points>
    <points frame="568" outside="0" occluded="0" keyframe="0" points="169.76,173.51" z_order="0">
    </points>
    <points frame="569" outside="0" occluded="0" keyframe="0" points="169.83,172.56" z_order="0">
    </points>
    <points frame="570" outside="0" occluded="0" keyframe="1" points="169.90,171.60" z_order="0">
    </points>
    <points frame="571" outside="0" occluded="0" keyframe="0" points="171.04,171.80" z_order="0">
    </points>
    <points frame="572" outside="0" occluded="0" keyframe="0" points="172.18,172.00" z_order="0">
    </points>
    <points frame="573" outside="0" occluded="0" keyframe="0" points="173.32,172.20" z_order="0">
    </points>
    <points frame="574" outside="0" occluded="0" keyframe="0" points="174.46,172.40" z_order="0">
    </points>
    <points frame="575" outside="0" occluded="0" keyframe="1" points="175.60,172.60" z_order="0">
    </points>
    <points frame="576" outside="0" occluded="0" keyframe="0" points="175.72,172.48" z_order="0">
    </points>
    <points frame="577" outside="0" occluded="0" keyframe="0" points="175.84,172.36" z_order="0">
    </points>
    <points frame="578" outside="0" occluded="0" keyframe="0" points="175.96,172.24" z_order="0">
    </points>
    <points frame="579" outside="0" occluded="0" keyframe="0" points="176.08,172.13" z_order="0">
    </points>
    <points frame="580" outside="0" occluded="0" keyframe="0" points="176.19,172.01" z_order="0">
    </points>
    <points frame="581" outside="0" occluded="0" keyframe="0" points="176.31,171.89" z_order="0">
    </points>
    <points frame="582" outside="0" occluded="0" keyframe="0" points="176.43,171.77" z_order="0">
    </points>
    <points frame="583" outside="0" occluded="0" keyframe="0" points="176.55,171.65" z_order="0">
    </points>
    <points frame="584" outside="0" occluded="0" keyframe="0" points="176.67,171.53" z_order="0">
    </points>
    <points frame="585" outside="0" occluded="0" keyframe="0" points="176.79,171.41" z_order="0">
    </points>
    <points frame="586" outside="0" occluded="0" keyframe="0" points="176.91,171.29" z_order="0">
    </points>
    <points frame="587" outside="0" occluded="0" keyframe="0" points="177.03,171.18" z_order="0">
    </points>
    <points frame="588" outside="0" occluded="0" keyframe="0" points="177.14,171.06" z_order="0">
    </points>
    <points frame="589" outside="0" occluded="0" keyframe="0" points="177.26,170.94" z_order="0">
    </points>
    <points frame="590" outside="0" occluded="0" keyframe="0" points="177.38,170.82" z_order="0">
    </points>
    <points frame="591" outside="0" occluded="0" keyframe="1" points="177.50,170.70" z_order="0">
    </points>
    <points frame="592" outside="0" occluded="0" keyframe="0" points="178.05,172.30" z_order="0">
    </points>
    <points frame="593" outside="0" occluded="0" keyframe="1" points="178.60,173.90" z_order="0">
    </points>
    <points frame="594" outside="0" occluded="0" keyframe="0" points="178.75,172.75" z_order="0">
    </points>
    <points frame="595" outside="0" occluded="0" keyframe="1" points="178.90,171.60" z_order="0">
    </points>
    <points frame="596" outside="0" occluded="0" keyframe="1" points="178.70,173.60" z_order="0">
    </points>
    <points frame="597" outside="0" occluded="0" keyframe="0" points="177.73,174.20" z_order="0">
    </points>
    <points frame="598" outside="0" occluded="0" keyframe="0" points="176.77,174.80" z_order="0">
    </points>
    <points frame="599" outside="0" occluded="0" keyframe="1" points="175.80,175.40" z_order="0">
    </points>
    <points frame="600" outside="0" occluded="0" keyframe="0" points="175.82,176.36" z_order="0">
    </points>
    <points frame="601" outside="0" occluded="0" keyframe="0" points="175.84,177.32" z_order="0">
    </points>
    <points frame="602" outside="0" occluded="0" keyframe="0" points="175.86,178.28" z_order="0">
    </points>
    <points frame="603" outside="0" occluded="0" keyframe="0" points="175.88,179.24" z_order="0">
    </points>
    <points frame="604" outside="0" occluded="0" keyframe="1" points="175.90,180.20" z_order="0">
    </points>
    <points frame="605" outside="0" occluded="0" keyframe="1" points="174.70,178.40" z_order="0">
    </points>
    <points frame="606" outside="0" occluded="0" keyframe="0" points="175.25,175.95" z_order="0">
    </points>
    <points frame="607" outside="0" occluded="0" keyframe="1" points="175.80,173.50" z_order="0">
    </points>
    <points frame="608" outside="0" occluded="0" keyframe="0" points="176.63,174.83" z_order="0">
    </points>
    <points frame="609" outside="0" occluded="0" keyframe="0" points="177.47,176.17" z_order="0">
    </points>
    <points frame="610" outside="0" occluded="0" keyframe="1" points="178.30,177.50" z_order="0">
    </points>
    <points frame="611" outside="0" occluded="0" keyframe="0" points="178.55,175.60" z_order="0">
    </points>
    <points frame="612" outside="0" occluded="0" keyframe="1" points="178.80,173.70" z_order="0">
    </points>
    <points frame="613" outside="0" occluded="0" keyframe="0" points="179.18,173.70" z_order="0">
    </points>
    <points frame="614" outside="0" occluded="0" keyframe="0" points="179.56,173.70" z_order="0">
    </points>
    <points frame="615" outside="0" occluded="0" keyframe="0" points="179.94,173.70" z_order="0">
    </points>
    <points frame="616" outside="0" occluded="0" keyframe="0" points="180.32,173.70" z_order="0">
    </points>
    <points frame="617" outside="0" occluded="0" keyframe="1" points="180.70,173.70" z_order="0">
    </points>
    <points frame="618" outside="0" occluded="0" keyframe="0" points="180.18,168.54" z_order="0">
    </points>
    <points frame="619" outside="0" occluded="0" keyframe="0" points="179.66,163.38" z_order="0">
    </points>
    <points frame="620" outside="0" occluded="0" keyframe="0" points="179.14,158.22" z_order="0">
    </points>
    <points frame="621" outside="0" occluded="0" keyframe="0" points="178.62,153.06" z_order="0">
    </points>
    <points frame="622" outside="0" occluded="0" keyframe="1" points="178.10,147.90" z_order="0">
    </points>
    <points frame="623" outside="0" occluded="0" keyframe="0" points="177.60,141.45" z_order="0">
    </points>
    <points frame="624" outside="0" occluded="0" keyframe="1" points="177.10,135.00" z_order="0">
    </points>
    <points frame="625" outside="0" occluded="0" keyframe="0" points="177.10,133.47" z_order="0">
    </points>
    <points frame="626" outside="0" occluded="0" keyframe="0" points="177.10,131.93" z_order="0">
    </points>
    <points frame="627" outside="0" occluded="0" keyframe="1" points="177.10,130.40" z_order="0">
    </points>
    <points frame="628" outside="0" occluded="0" keyframe="0" points="176.07,126.43" z_order="0">
    </points>
    <points frame="629" outside="0" occluded="0" keyframe="0" points="175.03,122.47" z_order="0">
    </points>
    <points frame="630" outside="0" occluded="0" keyframe="1" points="174.00,118.50" z_order="0">
    </points>
    <points frame="631" outside="0" occluded="0" keyframe="0" points="173.48,117.68" z_order="0">
    </points>
    <points frame="632" outside="0" occluded="0" keyframe="0" points="172.96,116.86" z_order="0">
    </points>
    <points frame="633" outside="0" occluded="0" keyframe="0" points="172.44,116.04" z_order="0">
    </points>
    <points frame="634" outside="0" occluded="0" keyframe="0" points="171.92,115.22" z_order="0">
    </points>
    <points frame="635" outside="0" occluded="0" keyframe="1" points="171.40,114.40" z_order="0">
    </points>
    <points frame="636" outside="0" occluded="0" keyframe="0" points="171.77,113.03" z_order="0">
    </points>
    <points frame="637" outside="0" occluded="0" keyframe="0" points="172.13,111.67" z_order="0">
    </points>
    <points frame="638" outside="0" occluded="0" keyframe="1" points="172.50,110.30" z_order="0">
    </points>
    <points frame="639" outside="0" occluded="0" keyframe="1" points="173.50,105.60" z_order="0">
    </points>
    <points frame="640" outside="0" occluded="0" keyframe="0" points="174.04,105.74" z_order="0">
    </points>
    <points frame="641" outside="0" occluded="0" keyframe="0" points="174.58,105.88" z_order="0">
    </points>
    <points frame="642" outside="0" occluded="0" keyframe="0" points="175.12,106.02" z_order="0">
    </points>
    <points frame="643" outside="0" occluded="0" keyframe="0" points="175.66,106.16" z_order="0">
    </points>
    <points frame="644" outside="0" occluded="0" keyframe="1" points="176.20,106.30" z_order="0">
    </points>
    <points frame="645" outside="0" occluded="0" keyframe="0" points="176.67,104.17" z_order="0">
    </points>
    <points frame="646" outside="0" occluded="0" keyframe="0" points="177.13,102.03" z_order="0">
    </points>
    <points frame="647" outside="0" occluded="0" keyframe="1" points="177.60,99.90" z_order="0">
    </points>
    <points frame="648" outside="0" occluded="0" keyframe="0" points="177.18,99.60" z_order="0">
    </points>
    <points frame="649" outside="0" occluded="0" keyframe="0" points="176.76,99.30" z_order="0">
    </points>
    <points frame="650" outside="0" occluded="0" keyframe="0" points="176.34,99.00" z_order="0">
    </points>
    <points frame="651" outside="0" occluded="0" keyframe="0" points="175.92,98.70" z_order="0">
    </points>
    <points frame="652" outside="0" occluded="0" keyframe="1" points="175.50,98.40" z_order="0">
    </points>
    <points frame="653" outside="0" occluded="0" keyframe="0" points="175.40,97.58" z_order="0">
    </points>
    <points frame="654" outside="0" occluded="0" keyframe="0" points="175.30,96.76" z_order="0">
    </points>
    <points frame="655" outside="0" occluded="0" keyframe="0" points="175.20,95.94" z_order="0">
    </points>
    <points frame="656" outside="0" occluded="0" keyframe="0" points="175.10,95.12" z_order="0">
    </points>
    <points frame="657" outside="0" occluded="0" keyframe="1" points="175.00,94.30" z_order="0">
    </points>
    <points frame="658" outside="0" occluded="0" keyframe="0" points="176.30,95.20" z_order="0">
    </points>
    <points frame="659" outside="0" occluded="0" keyframe="0" points="177.60,96.10" z_order="0">
    </points>
    <points frame="660" outside="0" occluded="0" keyframe="0" points="178.90,97.00" z_order="0">
    </points>
    <points frame="661" outside="0" occluded="0" keyframe="1" points="180.20,97.90" z_order="0">
    </points>
    <points frame="662" outside="0" occluded="0" keyframe="1" points="179.20,95.30" z_order="0">
    </points>
    <points frame="663" outside="0" occluded="0" keyframe="0" points="178.75,94.88" z_order="0">
    </points>
    <points frame="664" outside="0" occluded="0" keyframe="0" points="178.31,94.46" z_order="0">
    </points>
    <points frame="665" outside="0" occluded="0" keyframe="0" points="177.86,94.05" z_order="0">
    </points>
    <points frame="666" outside="0" occluded="0" keyframe="0" points="177.42,93.63" z_order="0">
    </points>
    <points frame="667" outside="0" occluded="0" keyframe="0" points="176.97,93.21" z_order="0">
    </points>
    <points frame="668" outside="0" occluded="0" keyframe="0" points="176.53,92.79" z_order="0">
    </points>
    <points frame="669" outside="0" occluded="0" keyframe="0" points="176.08,92.37" z_order="0">
    </points>
    <points frame="670" outside="0" occluded="0" keyframe="0" points="175.64,91.95" z_order="0">
    </points>
    <points frame="671" outside="0" occluded="0" keyframe="0" points="175.19,91.54" z_order="0">
    </points>
    <points frame="672" outside="0" occluded="0" keyframe="0" points="174.75,91.12" z_order="0">
    </points>
    <points frame="673" outside="0" occluded="0" keyframe="1" points="174.30,90.70" z_order="0">
    </points>
    <points frame="674" outside="0" occluded="0" keyframe="0" points="174.45,91.45" z_order="0">
    </points>
    <points frame="675" outside="0" occluded="0" keyframe="1" points="174.60,92.20" z_order="0">
    </points>
    <points frame="676" outside="0" occluded="0" keyframe="0" points="175.38,92.20" z_order="0">
    </points>
    <points frame="677" outside="0" occluded="0" keyframe="0" points="176.15,92.20" z_order="0">
    </points>
    <points frame="678" outside="0" occluded="0" keyframe="0" points="176.93,92.20" z_order="0">
    </points>
    <points frame="679" outside="0" occluded="0" keyframe="1" points="177.70,92.20" z_order="0">
    </points>
    <points frame="680" outside="0" occluded="0" keyframe="0" points="177.10,93.16" z_order="0">
    </points>
    <points frame="681" outside="0" occluded="0" keyframe="0" points="176.50,94.12" z_order="0">
    </points>
    <points frame="682" outside="0" occluded="0" keyframe="0" points="175.90,95.08" z_order="0">
    </points>
    <points frame="683" outside="0" occluded="0" keyframe="0" points="175.30,96.04" z_order="0">
    </points>
    <points frame="684" outside="0" occluded="0" keyframe="1" points="174.70,97.00" z_order="0">
    </points>
    <points frame="685" outside="0" occluded="0" keyframe="0" points="174.25,98.28" z_order="0">
    </points>
    <points frame="686" outside="0" occluded="0" keyframe="0" points="173.80,99.55" z_order="0">
    </points>
    <points frame="687" outside="0" occluded="0" keyframe="0" points="173.35,100.83" z_order="0">
    </points>
    <points frame="688" outside="0" occluded="0" keyframe="1" points="172.90,102.10" z_order="0">
    </points>
    <points frame="689" outside="0" occluded="0" keyframe="0" points="173.40,103.10" z_order="0">
    </points>
    <points frame="690" outside="0" occluded="0" keyframe="0" points="173.90,104.10" z_order="0">
    </points>
    <points frame="691" outside="0" occluded="0" keyframe="1" points="174.40,105.10" z_order="0">
    </points>
    <points frame="692" outside="0" occluded="0" keyframe="0" points="174.90,107.40" z_order="0">
    </points>
    <points frame="693" outside="0" occluded="0" keyframe="0" points="175.40,109.70" z_order="0">
    </points>
    <points frame="694" outside="0" occluded="0" keyframe="1" points="175.90,112.00" z_order="0">
    </points>
    <points frame="695" outside="0" occluded="0" keyframe="1" points="180.20,113.30" z_order="0">
    </points>
    <points frame="696" outside="0" occluded="0" keyframe="1" points="182.00,111.20" z_order="0">
    </points>
    <points frame="697" outside="0" occluded="0" keyframe="1" points="181.30,112.30" z_order="0">
    </points>
    <points frame="698" outside="0" occluded="0" keyframe="0" points="181.07,112.45" z_order="0">
    </points>
    <points frame="699" outside="0" occluded="0" keyframe="0" points="180.84,112.60" z_order="0">
    </points>
    <points frame="700" outside="0" occluded="0" keyframe="0" points="180.61,112.75" z_order="0">
    </points>
    <points frame="701" outside="0" occluded="0" keyframe="0" points="180.38,112.90" z_order="0">
    </points>
    <points frame="702" outside="0" occluded="0" keyframe="0" points="180.15,113.05" z_order="0">
    </points>
    <points frame="703" outside="0" occluded="0" keyframe="0" points="179.92,113.20" z_order="0">
    </points>
    <points frame="704" outside="0" occluded="0" keyframe="0" points="179.69,113.35" z_order="0">
    </points>
    <points frame="705" outside="0" occluded="0" keyframe="0" points="179.46,113.50" z_order="0">
    </points>
    <points frame="706" outside="0" occluded="0" keyframe="0" points="179.23,113.65" z_order="0">
    </points>
    <points frame="707" outside="0" occluded="0" keyframe="1" points="179.00,113.80" z_order="0">
    </points>
    <points frame="708" outside="0" occluded="0" keyframe="1" points="179.30,115.60" z_order="0">
    </points>
    <points frame="709" outside="0" occluded="0" keyframe="1" points="179.30,114.20" z_order="0">
    </points>
    <points frame="710" outside="0" occluded="0" keyframe="0" points="179.30,115.50" z_order="0">
    </points>
    <points frame="711" outside="0" occluded="0" keyframe="0" points="179.30,116.80" z_order="0">
    </points>
    <points frame="712" outside="0" occluded="0" keyframe="1" points="179.30,118.10" z_order="0">
    </points>
    <points frame="713" outside="0" occluded="0" keyframe="0" points="179.17,117.81" z_order="0">
    </points>
    <points frame="714" outside="0" occluded="0" keyframe="0" points="179.04,117.53" z_order="0">
    </points>
    <points frame="715" outside="0" occluded="0" keyframe="0" points="178.91,117.24" z_order="0">
    </points>
    <points frame="716" outside="0" occluded="0" keyframe="0" points="178.79,116.96" z_order="0">
    </points>
    <points frame="717" outside="0" occluded="0" keyframe="0" points="178.66,116.67" z_order="0">
    </points>
    <points frame="718" outside="0" occluded="0" keyframe="0" points="178.53,116.39" z_order="0">
    </points>
    <points frame="719" outside="0" occluded="0" keyframe="1" points="178.40,116.10" z_order="0">
    </points>
    <points frame="720" outside="0" occluded="0" keyframe="0" points="177.70,114.50" z_order="0">
    </points>
    <points frame="721" outside="0" occluded="0" keyframe="1" points="177.00,112.90" z_order="0">
    </points>
    <points frame="722" outside="0" occluded="0" keyframe="0" points="177.65,111.15" z_order="0">
    </points>
    <points frame="723" outside="0" occluded="0" keyframe="1" points="178.30,109.40" z_order="0">
    </points>
    <points frame="724" outside="0" occluded="0" keyframe="0" points="177.50,106.45" z_order="0">
    </points>
    <points frame="725" outside="0" occluded="0" keyframe="1" points="176.70,103.50" z_order="0">
    </points>
    <points frame="726" outside="0" occluded="0" keyframe="1" points="179.40,103.90" z_order="0">
    </points>
    <points frame="727" outside="0" occluded="0" keyframe="1" points="180.60,106.70" z_order="0">
    </points>
    <points frame="728" outside="0" occluded="0" keyframe="0" points="180.53,105.53" z_order="0">
    </points>
    <points frame="729" outside="0" occluded="0" keyframe="0" points="180.45,104.35" z_order="0">
    </points>
    <points frame="730" outside="0" occluded="0" keyframe="0" points="180.38,103.18" z_order="0">
    </points>
    <points frame="731" outside="0" occluded="0" keyframe="1" points="180.30,102.00" z_order="0">
    </points>
    <points frame="732" outside="0" occluded="0" keyframe="0" points="180.95,102.25" z_order="0">
    </points>
    <points frame="733" outside="0" occluded="0" keyframe="0" points="181.60,102.50" z_order="0">
    </points>
    <points frame="734" outside="0" occluded="0" keyframe="0" points="182.25,102.75" z_order="0">
    </points>
    <points frame="735" outside="0" occluded="0" keyframe="1" points="182.90,103.00" z_order="0">
    </points>
    <points frame="736" outside="0" occluded="0" keyframe="0" points="182.79,103.58" z_order="0">
    </points>
    <points frame="737" outside="0" occluded="0" keyframe="0" points="182.68,104.15" z_order="0">
    </points>
    <points frame="738" outside="0" occluded="0" keyframe="0" points="182.56,104.73" z_order="0">
    </points>
    <points frame="739" outside="0" occluded="0" keyframe="0" points="182.45,105.30" z_order="0">
    </points>
    <points frame="740" outside="0" occluded="0" keyframe="0" points="182.34,105.88" z_order="0">
    </points>
    <points frame="741" outside="0" occluded="0" keyframe="0" points="182.23,106.45" z_order="0">
    </points>
    <points frame="742" outside="0" occluded="0" keyframe="0" points="182.11,107.03" z_order="0">
    </points>
    <points frame="743" outside="0" occluded="0" keyframe="1" points="182.00,107.60" z_order="0">
    </points>
    <points frame="744" outside="0" occluded="0" keyframe="0" points="182.20,109.25" z_order="0">
    </points>
    <points frame="745" outside="0" occluded="0" keyframe="1" points="182.40,110.90" z_order="0">
    </points>
    <points frame="746" outside="0" occluded="0" keyframe="1" points="180.40,109.20" z_order="0">
    </points>
    <points frame="747" outside="0" occluded="0" keyframe="0" points="178.57,108.03" z_order="0">
    </points>
    <points frame="748" outside="0" occluded="0" keyframe="0" points="176.73,106.87" z_order="0">
    </points>
    <points frame="749" outside="0" occluded="0" keyframe="1" points="174.90,105.70" z_order="0">
    </points>
  </track>
  <track id="3" label="Point19" source="manual">
    <points frame="299" outside="0" occluded="0" keyframe="1" points="350.28,121.36" z_order="0">
    </points>
    <points frame="300" outside="0" occluded="0" keyframe="0" points="350.85,121.37" z_order="0">
    </points>
    <points frame="301" outside="0" occluded="0" keyframe="0" points="351.43,121.39" z_order="0">
    </points>
    <points frame="302" outside="0" occluded="0" keyframe="1" points="352.00,121.40" z_order="0">
    </points>
    <points frame="303" outside="0" occluded="0" keyframe="1" points="353.70,119.20" z_order="0">
    </points>
    <points frame="304" outside="0" occluded="0" keyframe="1" points="353.70,117.50" z_order="0">
    </points>
    <points frame="305" outside="0" occluded="0" keyframe="0" points="354.14,116.82" z_order="0">
    </points>
    <points frame="306" outside="0" occluded="0" keyframe="0" points="354.58,116.14" z_order="0">
    </points>
    <points frame="307" outside="0" occluded="0" keyframe="0" points="355.02,115.46" z_order="0">
    </points>
    <points frame="308" outside="0" occluded="0" keyframe="0" points="355.46,114.78" z_order="0">
    </points>
    <points frame="309" outside="0" occluded="0" keyframe="1" points="355.90,114.10" z_order="0">
    </points>
    <points frame="310" outside="0" occluded="0" keyframe="0" points="356.18,113.88" z_order="0">
    </points>
    <points frame="311" outside="0" occluded="0" keyframe="0" points="356.47,113.67" z_order="0">
    </points>
    <points frame="312" outside="0" occluded="0" keyframe="0" points="356.75,113.45" z_order="0">
    </points>
    <points frame="313" outside="0" occluded="0" keyframe="0" points="357.03,113.23" z_order="0">
    </points>
    <points frame="314" outside="0" occluded="0" keyframe="0" points="357.32,113.02" z_order="0">
    </points>
    <points frame="315" outside="0" occluded="0" keyframe="1" points="357.60,112.80" z_order="0">
    </points>
    <points frame="316" outside="0" occluded="0" keyframe="0" points="359.10,112.60" z_order="0">
    </points>
    <points frame="317" outside="0" occluded="0" keyframe="1" points="360.60,112.40" z_order="0">
    </points>
    <points frame="318" outside="0" occluded="0" keyframe="0" points="361.17,112.10" z_order="0">
    </points>
    <points frame="319" outside="0" occluded="0" keyframe="0" points="361.73,111.80" z_order="0">
    </points>
    <points frame="320" outside="0" occluded="0" keyframe="1" points="362.30,111.50" z_order="0">
    </points>
    <points frame="321" outside="0" occluded="0" keyframe="0" points="361.87,112.63" z_order="0">
    </points>
    <points frame="322" outside="0" occluded="0" keyframe="0" points="361.43,113.77" z_order="0">
    </points>
    <points frame="323" outside="0" occluded="1" keyframe="1" points="361.00,114.90" z_order="0">
    </points>
    <points frame="324" outside="0" occluded="1" keyframe="0" points="361.33,114.05" z_order="0">
    </points>
    <points frame="325" outside="0" occluded="1" keyframe="0" points="361.65,113.20" z_order="0">
    </points>
    <points frame="326" outside="0" occluded="1" keyframe="0" points="361.98,112.35" z_order="0">
    </points>
    <points frame="327" outside="0" occluded="1" keyframe="1" points="362.30,111.50" z_order="0">
    </points>
    <points frame="328" outside="0" occluded="1" keyframe="0" points="362.30,109.55" z_order="0">
    </points>
    <points frame="329" outside="0" occluded="0" keyframe="1" points="362.30,107.60" z_order="0">
    </points>
    <points frame="330" outside="0" occluded="0" keyframe="0" points="362.04,107.24" z_order="0">
    </points>
    <points frame="331" outside="0" occluded="0" keyframe="0" points="361.79,106.89" z_order="0">
    </points>
    <points frame="332" outside="0" occluded="0" keyframe="0" points="361.53,106.53" z_order="0">
    </points>
    <points frame="333" outside="0" occluded="0" keyframe="0" points="361.27,106.17" z_order="0">
    </points>
    <points frame="334" outside="0" occluded="0" keyframe="0" points="361.01,105.81" z_order="0">
    </points>
    <points frame="335" outside="0" occluded="0" keyframe="0" points="360.76,105.46" z_order="0">
    </points>
    <points frame="336" outside="0" occluded="0" keyframe="1" points="360.50,105.10" z_order="0">
    </points>
    <points frame="337" outside="0" occluded="0" keyframe="0" points="360.23,105.93" z_order="0">
    </points>
    <points frame="338" outside="0" occluded="0" keyframe="0" points="359.97,106.77" z_order="0">
    </points>
    <points frame="339" outside="0" occluded="0" keyframe="1" points="359.70,107.60" z_order="0">
    </points>
    <points frame="340" outside="0" occluded="0" keyframe="0" points="358.60,107.35" z_order="0">
    </points>
    <points frame="341" outside="0" occluded="0" keyframe="1" points="357.50,107.10" z_order="0">
    </points>
    <points frame="342" outside="0" occluded="0" keyframe="0" points="358.15,105.40" z_order="0">
    </points>
    <points frame="343" outside="0" occluded="0" keyframe="1" points="358.80,103.70" z_order="0">
    </points>
    <points frame="344" outside="0" occluded="0" keyframe="0" points="358.86,104.13" z_order="0">
    </points>
    <points frame="345" outside="0" occluded="0" keyframe="0" points="358.91,104.56" z_order="0">
    </points>
    <points frame="346" outside="0" occluded="0" keyframe="0" points="358.97,104.99" z_order="0">
    </points>
    <points frame="347" outside="0" occluded="0" keyframe="0" points="359.03,105.41" z_order="0">
    </points>
    <points frame="348" outside="0" occluded="0" keyframe="0" points="359.09,105.84" z_order="0">
    </points>
    <points frame="349" outside="0" occluded="0" keyframe="0" points="359.14,106.27" z_order="0">
    </points>
    <points frame="350" outside="0" occluded="0" keyframe="1" points="359.20,106.70" z_order="0">
    </points>
    <points frame="351" outside="0" occluded="0" keyframe="0" points="359.43,107.78" z_order="0">
    </points>
    <points frame="352" outside="0" occluded="0" keyframe="0" points="359.65,108.85" z_order="0">
    </points>
    <points frame="353" outside="0" occluded="0" keyframe="0" points="359.88,109.93" z_order="0">
    </points>
    <points frame="354" outside="0" occluded="1" keyframe="1" points="360.10,111.00" z_order="0">
    </points>
    <points frame="355" outside="0" occluded="1" keyframe="0" points="358.53,113.43" z_order="0">
    </points>
    <points frame="356" outside="0" occluded="1" keyframe="0" points="356.97,115.87" z_order="0">
    </points>
    <points frame="357" outside="0" occluded="1" keyframe="1" points="355.40,118.30" z_order="0">
    </points>
    <points frame="358" outside="0" occluded="1" keyframe="0" points="354.72,118.83" z_order="0">
    </points>
    <points frame="359" outside="0" occluded="1" keyframe="0" points="354.05,119.37" z_order="0">
    </points>
    <points frame="360" outside="0" occluded="1" keyframe="0" points="353.37,119.90" z_order="0">
    </points>
    <points frame="361" outside="0" occluded="1" keyframe="0" points="352.70,120.43" z_order="0">
    </points>
    <points frame="362" outside="0" occluded="1" keyframe="0" points="352.02,120.97" z_order="0">
    </points>
    <points frame="363" outside="0" occluded="1" keyframe="0" points="351.34,121.50" z_order="0">
    </points>
    <points frame="364" outside="0" occluded="1" keyframe="0" points="350.67,122.03" z_order="0">
    </points>
    <points frame="365" outside="0" occluded="1" keyframe="0" points="349.99,122.57" z_order="0">
    </points>
    <points frame="366" outside="0" occluded="1" keyframe="0" points="349.31,123.10" z_order="0">
    </points>
    <points frame="367" outside="0" occluded="1" keyframe="0" points="348.64,123.63" z_order="0">
    </points>
    <points frame="368" outside="0" occluded="1" keyframe="0" points="347.96,124.17" z_order="0">
    </points>
    <points frame="369" outside="0" occluded="1" keyframe="0" points="347.29,124.70" z_order="0">
    </points>
    <points frame="370" outside="0" occluded="1" keyframe="0" points="346.61,125.23" z_order="0">
    </points>
    <points frame="371" outside="0" occluded="1" keyframe="0" points="345.93,125.77" z_order="0">
    </points>
    <points frame="372" outside="0" occluded="1" keyframe="0" points="345.26,126.30" z_order="0">
    </points>
    <points frame="373" outside="0" occluded="1" keyframe="0" points="344.58,126.83" z_order="0">
    </points>
    <points frame="374" outside="0" occluded="1" keyframe="0" points="343.90,127.37" z_order="0">
    </points>
    <points frame="375" outside="0" occluded="1" keyframe="0" points="343.23,127.90" z_order="0">
    </points>
    <points frame="376" outside="0" occluded="1" keyframe="0" points="342.55,128.43" z_order="0">
    </points>
    <points frame="377" outside="0" occluded="1" keyframe="0" points="341.88,128.97" z_order="0">
    </points>
    <points frame="378" outside="0" occluded="1" keyframe="1" points="341.20,129.50" z_order="0">
    </points>
    <points frame="379" outside="0" occluded="1" keyframe="0" points="341.05,128.25" z_order="0">
    </points>
    <points frame="380" outside="0" occluded="1" keyframe="0" points="340.90,127.00" z_order="0">
    </points>
    <points frame="381" outside="0" occluded="1" keyframe="0" points="340.75,125.75" z_order="0">
    </points>
    <points frame="382" outside="0" occluded="1" keyframe="0" points="340.60,124.50" z_order="0">
    </points>
    <points frame="383" outside="0" occluded="1" keyframe="0" points="340.45,123.25" z_order="0">
    </points>
    <points frame="384" outside="0" occluded="1" keyframe="0" points="340.30,122.00" z_order="0">
    </points>
    <points frame="385" outside="0" occluded="1" keyframe="0" points="340.15,120.75" z_order="0">
    </points>
    <points frame="386" outside="0" occluded="1" keyframe="0" points="340.00,119.50" z_order="0">
    </points>
    <points frame="387" outside="0" occluded="1" keyframe="0" points="339.85,118.25" z_order="0">
    </points>
    <points frame="388" outside="0" occluded="1" keyframe="0" points="339.70,117.00" z_order="0">
    </points>
    <points frame="389" outside="0" occluded="1" keyframe="0" points="339.55,115.75" z_order="0">
    </points>
    <points frame="390" outside="0" occluded="1" keyframe="0" points="339.40,114.50" z_order="0">
    </points>
    <points frame="391" outside="0" occluded="1" keyframe="0" points="339.25,113.25" z_order="0">
    </points>
    <points frame="392" outside="0" occluded="1" keyframe="0" points="339.10,112.00" z_order="0">
    </points>
    <points frame="393" outside="0" occluded="1" keyframe="0" points="338.95,110.75" z_order="0">
    </points>
    <points frame="394" outside="0" occluded="1" keyframe="0" points="338.80,109.50" z_order="0">
    </points>
    <points frame="395" outside="0" occluded="1" keyframe="0" points="338.65,108.25" z_order="0">
    </points>
    <points frame="396" outside="0" occluded="1" keyframe="0" points="338.50,107.00" z_order="0">
    </points>
    <points frame="397" outside="0" occluded="1" keyframe="0" points="338.35,105.75" z_order="0">
    </points>
    <points frame="398" outside="0" occluded="1" keyframe="1" points="338.20,104.50" z_order="0">
    </points>
    <points frame="399" outside="0" occluded="1" keyframe="0" points="337.77,104.40" z_order="0">
    </points>
    <points frame="400" outside="0" occluded="1" keyframe="0" points="337.34,104.30" z_order="0">
    </points>
    <points frame="401" outside="0" occluded="1" keyframe="0" points="336.91,104.20" z_order="0">
    </points>
    <points frame="402" outside="0" occluded="1" keyframe="0" points="336.48,104.10" z_order="0">
    </points>
    <points frame="403" outside="0" occluded="1" keyframe="0" points="336.05,104.00" z_order="0">
    </points>
    <points frame="404" outside="0" occluded="1" keyframe="0" points="335.62,103.90" z_order="0">
    </points>
    <points frame="405" outside="0" occluded="1" keyframe="0" points="335.19,103.80" z_order="0">
    </points>
    <points frame="406" outside="0" occluded="1" keyframe="0" points="334.76,103.70" z_order="0">
    </points>
    <points frame="407" outside="0" occluded="1" keyframe="0" points="334.34,103.60" z_order="0">
    </points>
    <points frame="408" outside="0" occluded="1" keyframe="0" points="333.91,103.50" z_order="0">
    </points>
    <points frame="409" outside="0" occluded="1" keyframe="0" points="333.48,103.40" z_order="0">
    </points>
    <points frame="410" outside="0" occluded="1" keyframe="0" points="333.05,103.30" z_order="0">
    </points>
    <points frame="411" outside="0" occluded="1" keyframe="0" points="332.62,103.20" z_order="0">
    </points>
    <points frame="412" outside="0" occluded="1" keyframe="0" points="332.19,103.10" z_order="0">
    </points>
    <points frame="413" outside="0" occluded="1" keyframe="0" points="331.76,103.00" z_order="0">
    </points>
    <points frame="414" outside="0" occluded="1" keyframe="0" points="331.33,102.90" z_order="0">
    </points>
    <points frame="415" outside="0" occluded="1" keyframe="0" points="330.90,102.80" z_order="0">
    </points>
    <points frame="416" outside="0" occluded="1" keyframe="0" points="330.47,102.70" z_order="0">
    </points>
    <points frame="417" outside="0" occluded="1" keyframe="0" points="330.04,102.60" z_order="0">
    </points>
    <points frame="418" outside="0" occluded="1" keyframe="0" points="329.61,102.50" z_order="0">
    </points>
    <points frame="419" outside="0" occluded="1" keyframe="0" points="329.18,102.40" z_order="0">
    </points>
    <points frame="420" outside="0" occluded="1" keyframe="0" points="328.75,102.30" z_order="0">
    </points>
    <points frame="421" outside="0" occluded="1" keyframe="0" points="328.32,102.20" z_order="0">
    </points>
    <points frame="422" outside="0" occluded="1" keyframe="0" points="327.89,102.10" z_order="0">
    </points>
    <points frame="423" outside="0" occluded="1" keyframe="0" points="327.46,102.00" z_order="0">
    </points>
    <points frame="424" outside="0" occluded="1" keyframe="0" points="327.04,101.90" z_order="0">
    </points>
    <points frame="425" outside="0" occluded="1" keyframe="0" points="326.61,101.80" z_order="0">
    </points>
    <points frame="426" outside="0" occluded="1" keyframe="0" points="326.18,101.70" z_order="0">
    </points>
    <points frame="427" outside="0" occluded="1" keyframe="0" points="325.75,101.60" z_order="0">
    </points>
    <points frame="428" outside="0" occluded="1" keyframe="0" points="325.32,101.50" z_order="0">
    </points>
    <points frame="429" outside="0" occluded="1" keyframe="0" points="324.89,101.40" z_order="0">
    </points>
    <points frame="430" outside="0" occluded="1" keyframe="0" points="324.46,101.30" z_order="0">
    </points>
    <points frame="431" outside="0" occluded="1" keyframe="0" points="324.03,101.20" z_order="0">
    </points>
    <points frame="432" outside="0" occluded="1" keyframe="1" points="323.60,101.10" z_order="0">
    </points>
    <points frame="433" outside="0" occluded="1" keyframe="0" points="323.75,101.30" z_order="0">
    </points>
    <points frame="434" outside="0" occluded="1" keyframe="0" points="323.90,101.49" z_order="0">
    </points>
    <points frame="435" outside="0" occluded="1" keyframe="0" points="324.05,101.69" z_order="0">
    </points>
    <points frame="436" outside="0" occluded="1" keyframe="0" points="324.19,101.89" z_order="0">
    </points>
    <points frame="437" outside="0" occluded="1" keyframe="0" points="324.34,102.09" z_order="0">
    </points>
    <points frame="438" outside="0" occluded="1" keyframe="0" points="324.49,102.28" z_order="0">
    </points>
    <points frame="439" outside="0" occluded="1" keyframe="0" points="324.64,102.48" z_order="0">
    </points>
    <points frame="440" outside="0" occluded="1" keyframe="0" points="324.79,102.68" z_order="0">
    </points>
    <points frame="441" outside="0" occluded="1" keyframe="0" points="324.94,102.88" z_order="0">
    </points>
    <points frame="442" outside="0" occluded="1" keyframe="0" points="325.09,103.07" z_order="0">
    </points>
    <points frame="443" outside="0" occluded="1" keyframe="0" points="325.23,103.27" z_order="0">
    </points>
    <points frame="444" outside="0" occluded="1" keyframe="0" points="325.38,103.47" z_order="0">
    </points>
    <points frame="445" outside="0" occluded="1" keyframe="0" points="325.53,103.66" z_order="0">
    </points>
    <points frame="446" outside="0" occluded="1" keyframe="0" points="325.68,103.86" z_order="0">
    </points>
    <points frame="447" outside="0" occluded="1" keyframe="0" points="325.83,104.06" z_order="0">
    </points>
    <points frame="448" outside="0" occluded="1" keyframe="0" points="325.98,104.26" z_order="0">
    </points>
    <points frame="449" outside="0" occluded="1" keyframe="0" points="326.13,104.45" z_order="0">
    </points>
    <points frame="450" outside="0" occluded="1" keyframe="0" points="326.28,104.65" z_order="0">
    </points>
    <points frame="451" outside="0" occluded="1" keyframe="0" points="326.42,104.85" z_order="0">
    </points>
    <points frame="452" outside="0" occluded="1" keyframe="0" points="326.57,105.04" z_order="0">
    </points>
    <points frame="453" outside="0" occluded="1" keyframe="0" points="326.72,105.24" z_order="0">
    </points>
    <points frame="454" outside="0" occluded="1" keyframe="0" points="326.87,105.44" z_order="0">
    </points>
    <points frame="455" outside="0" occluded="1" keyframe="0" points="327.02,105.64" z_order="0">
    </points>
    <points frame="456" outside="0" occluded="1" keyframe="0" points="327.17,105.83" z_order="0">
    </points>
    <points frame="457" outside="0" occluded="1" keyframe="0" points="327.32,106.03" z_order="0">
    </points>
    <points frame="458" outside="0" occluded="1" keyframe="0" points="327.46,106.23" z_order="0">
    </points>
    <points frame="459" outside="0" occluded="1" keyframe="0" points="327.61,106.43" z_order="0">
    </points>
    <points frame="460" outside="0" occluded="1" keyframe="0" points="327.76,106.62" z_order="0">
    </points>
    <points frame="461" outside="0" occluded="1" keyframe="0" points="327.91,106.82" z_order="0">
    </points>
    <points frame="462" outside="0" occluded="1" keyframe="0" points="328.06,107.02" z_order="0">
    </points>
    <points frame="463" outside="0" occluded="1" keyframe="0" points="328.21,107.21" z_order="0">
    </points>
    <points frame="464" outside="0" occluded="1" keyframe="0" points="328.36,107.41" z_order="0">
    </points>
    <points frame="465" outside="0" occluded="1" keyframe="0" points="328.50,107.61" z_order="0">
    </points>
    <points frame="466" outside="0" occluded="1" keyframe="0" points="328.65,107.81" z_order="0">
    </points>
    <points frame="467" outside="0" occluded="1" keyframe="0" points="328.80,108.00" z_order="0">
    </points>
    <points frame="468" outside="0" occluded="1" keyframe="0" points="328.95,108.20" z_order="0">
    </points>
    <points frame="469" outside="0" occluded="1" keyframe="0" points="329.10,108.40" z_order="0">
    </points>
    <points frame="470" outside="0" occluded="1" keyframe="0" points="329.25,108.59" z_order="0">
    </points>
    <points frame="471" outside="0" occluded="1" keyframe="0" points="329.40,108.79" z_order="0">
    </points>
    <points frame="472" outside="0" occluded="1" keyframe="0" points="329.54,108.99" z_order="0">
    </points>
    <points frame="473" outside="0" occluded="1" keyframe="0" points="329.69,109.19" z_order="0">
    </points>
    <points frame="474" outside="0" occluded="1" keyframe="0" points="329.84,109.38" z_order="0">
    </points>
    <points frame="475" outside="0" occluded="1" keyframe="0" points="329.99,109.58" z_order="0">
    </points>
    <points frame="476" outside="0" occluded="1" keyframe="0" points="330.14,109.78" z_order="0">
    </points>
    <points frame="477" outside="0" occluded="1" keyframe="0" points="330.29,109.98" z_order="0">
    </points>
    <points frame="478" outside="0" occluded="1" keyframe="0" points="330.44,110.17" z_order="0">
    </points>
    <points frame="479" outside="0" occluded="1" keyframe="0" points="330.58,110.37" z_order="0">
    </points>
    <points frame="480" outside="0" occluded="1" keyframe="0" points="330.73,110.57" z_order="0">
    </points>
    <points frame="481" outside="0" occluded="1" keyframe="0" points="330.88,110.76" z_order="0">
    </points>
    <points frame="482" outside="0" occluded="1" keyframe="0" points="331.03,110.96" z_order="0">
    </points>
    <points frame="483" outside="0" occluded="1" keyframe="0" points="331.18,111.16" z_order="0">
    </points>
    <points frame="484" outside="0" occluded="1" keyframe="0" points="331.33,111.36" z_order="0">
    </points>
    <points frame="485" outside="0" occluded="1" keyframe="0" points="331.48,111.55" z_order="0">
    </points>
    <points frame="486" outside="0" occluded="1" keyframe="0" points="331.63,111.75" z_order="0">
    </points>
    <points frame="487" outside="0" occluded="1" keyframe="0" points="331.77,111.95" z_order="0">
    </points>
    <points frame="488" outside="0" occluded="1" keyframe="0" points="331.92,112.14" z_order="0">
    </points>
    <points frame="489" outside="0" occluded="1" keyframe="0" points="332.07,112.34" z_order="0">
    </points>
    <points frame="490" outside="0" occluded="1" keyframe="0" points="332.22,112.54" z_order="0">
    </points>
    <points frame="491" outside="0" occluded="1" keyframe="0" points="332.37,112.74" z_order="0">
    </points>
    <points frame="492" outside="0" occluded="1" keyframe="0" points="332.52,112.93" z_order="0">
    </points>
    <points frame="493" outside="0" occluded="1" keyframe="0" points="332.67,113.13" z_order="0">
    </points>
    <points frame="494" outside="0" occluded="1" keyframe="0" points="332.81,113.33" z_order="0">
    </points>
    <points frame="495" outside="0" occluded="1" keyframe="0" points="332.96,113.53" z_order="0">
    </points>
    <points frame="496" outside="0" occluded="1" keyframe="0" points="333.11,113.72" z_order="0">
    </points>
    <points frame="497" outside="0" occluded="1" keyframe="0" points="333.26,113.92" z_order="0">
    </points>
    <points frame="498" outside="0" occluded="1" keyframe="0" points="333.41,114.12" z_order="0">
    </points>
    <points frame="499" outside="0" occluded="1" keyframe="0" points="333.56,114.31" z_order="0">
    </points>
    <points frame="500" outside="0" occluded="1" keyframe="0" points="333.71,114.51" z_order="0">
    </points>
    <points frame="501" outside="0" occluded="1" keyframe="0" points="333.85,114.71" z_order="0">
    </points>
    <points frame="502" outside="0" occluded="1" keyframe="0" points="334.00,114.91" z_order="0">
    </points>
    <points frame="503" outside="0" occluded="1" keyframe="0" points="334.15,115.10" z_order="0">
    </points>
    <points frame="504" outside="0" occluded="0" keyframe="1" points="334.30,115.30" z_order="0">
    </points>
    <points frame="505" outside="0" occluded="0" keyframe="0" points="333.88,117.03" z_order="0">
    </points>
    <points frame="506" outside="0" occluded="0" keyframe="0" points="333.45,118.75" z_order="0">
    </points>
    <points frame="507" outside="0" occluded="0" keyframe="0" points="333.03,120.48" z_order="0">
    </points>
    <points frame="508" outside="0" occluded="0" keyframe="1" points="332.60,122.20" z_order="0">
    </points>
    <points frame="509" outside="0" occluded="0" keyframe="0" points="332.60,122.93" z_order="0">
    </points>
    <points frame="510" outside="0" occluded="0" keyframe="0" points="332.60,123.67" z_order="0">
    </points>
    <points frame="511" outside="0" occluded="0" keyframe="1" points="332.60,124.40" z_order="0">
    </points>
    <points frame="512" outside="0" occluded="0" keyframe="0" points="333.15,126.23" z_order="0">
    </points>
    <points frame="513" outside="0" occluded="0" keyframe="0" points="333.70,128.05" z_order="0">
    </points>
    <points frame="514" outside="0" occluded="0" keyframe="0" points="334.25,129.88" z_order="0">
    </points>
    <points frame="515" outside="0" occluded="0" keyframe="1" points="334.80,131.70" z_order="0">
    </points>
    <points frame="516" outside="0" occluded="0" keyframe="0" points="334.38,132.23" z_order="0">
    </points>
    <points frame="517" outside="0" occluded="0" keyframe="0" points="333.95,132.75" z_order="0">
    </points>
    <points frame="518" outside="0" occluded="0" keyframe="0" points="333.53,133.28" z_order="0">
    </points>
    <points frame="519" outside="0" occluded="0" keyframe="1" points="333.10,133.80" z_order="0">
    </points>
    <points frame="520" outside="0" occluded="0" keyframe="0" points="332.80,137.10" z_order="0">
    </points>
    <points frame="521" outside="0" occluded="0" keyframe="0" points="332.50,140.40" z_order="0">
    </points>
    <points frame="522" outside="0" occluded="0" keyframe="1" points="332.20,143.70" z_order="0">
    </points>
    <points frame="523" outside="0" occluded="0" keyframe="0" points="332.20,146.90" z_order="0">
    </points>
    <points frame="524" outside="0" occluded="0" keyframe="1" points="332.20,150.10" z_order="0">
    </points>
    <points frame="525" outside="0" occluded="0" keyframe="0" points="329.85,153.30" z_order="0">
    </points>
    <points frame="526" outside="0" occluded="0" keyframe="1" points="327.50,156.50" z_order="0">
    </points>
    <points frame="527" outside="0" occluded="0" keyframe="0" points="327.08,157.03" z_order="0">
    </points>
    <points frame="528" outside="0" occluded="0" keyframe="0" points="326.65,157.55" z_order="0">
    </points>
    <points frame="529" outside="0" occluded="0" keyframe="0" points="326.23,158.08" z_order="0">
    </points>
    <points frame="530" outside="0" occluded="0" keyframe="1" points="325.80,158.60" z_order="0">
    </points>
    <points frame="531" outside="0" occluded="0" keyframe="0" points="326.37,161.03" z_order="0">
    </points>
    <points frame="532" outside="0" occluded="0" keyframe="0" points="326.93,163.47" z_order="0">
    </points>
    <points frame="533" outside="0" occluded="0" keyframe="1" points="327.50,165.90" z_order="0">
    </points>
    <points frame="534" outside="0" occluded="0" keyframe="0" points="328.55,170.65" z_order="0">
    </points>
    <points frame="535" outside="0" occluded="0" keyframe="1" points="329.60,175.40" z_order="0">
    </points>
    <points frame="536" outside="0" occluded="0" keyframe="0" points="330.25,178.60" z_order="0">
    </points>
    <points frame="537" outside="0" occluded="0" keyframe="1" points="330.90,181.80" z_order="0">
    </points>
    <points frame="538" outside="0" occluded="0" keyframe="0" points="330.90,183.34" z_order="0">
    </points>
    <points frame="539" outside="0" occluded="0" keyframe="0" points="330.90,184.88" z_order="0">
    </points>
    <points frame="540" outside="0" occluded="0" keyframe="0" points="330.90,186.42" z_order="0">
    </points>
    <points frame="541" outside="0" occluded="0" keyframe="0" points="330.90,187.96" z_order="0">
    </points>
    <points frame="542" outside="0" occluded="0" keyframe="1" points="330.90,189.50" z_order="0">
    </points>
    <points frame="543" outside="0" occluded="0" keyframe="0" points="332.03,188.77" z_order="0">
    </points>
    <points frame="544" outside="0" occluded="0" keyframe="0" points="333.17,188.03" z_order="0">
    </points>
    <points frame="545" outside="0" occluded="0" keyframe="1" points="334.30,187.30" z_order="0">
    </points>
    <points frame="546" outside="0" occluded="0" keyframe="0" points="334.20,187.10" z_order="0">
    </points>
    <points frame="547" outside="0" occluded="0" keyframe="0" points="334.10,186.90" z_order="0">
    </points>
    <points frame="548" outside="0" occluded="0" keyframe="0" points="334.00,186.70" z_order="0">
    </points>
    <points frame="549" outside="0" occluded="0" keyframe="0" points="333.90,186.50" z_order="0">
    </points>
    <points frame="550" outside="0" occluded="0" keyframe="0" points="333.80,186.30" z_order="0">
    </points>
    <points frame="551" outside="0" occluded="0" keyframe="0" points="333.70,186.10" z_order="0">
    </points>
    <points frame="552" outside="0" occluded="0" keyframe="1" points="333.60,185.90" z_order="0">
    </points>
    <points frame="553" outside="0" occluded="0" keyframe="0" points="334.45,185.25" z_order="0">
    </points>
    <points frame="554" outside="0" occluded="0" keyframe="1" points="335.30,184.60" z_order="0">
    </points>
    <points frame="555" outside="0" occluded="0" keyframe="0" points="336.75,182.30" z_order="0">
    </points>
    <points frame="556" outside="0" occluded="0" keyframe="1" points="338.20,180.00" z_order="0">
    </points>
    <points frame="557" outside="0" occluded="0" keyframe="0" points="338.14,178.96" z_order="0">
    </points>
    <points frame="558" outside="0" occluded="0" keyframe="0" points="338.09,177.91" z_order="0">
    </points>
    <points frame="559" outside="0" occluded="0" keyframe="0" points="338.03,176.87" z_order="0">
    </points>
    <points frame="560" outside="0" occluded="0" keyframe="0" points="337.97,175.83" z_order="0">
    </points>
    <points frame="561" outside="0" occluded="0" keyframe="0" points="337.91,174.79" z_order="0">
    </points>
    <points frame="562" outside="0" occluded="0" keyframe="0" points="337.86,173.74" z_order="0">
    </points>
    <points frame="563" outside="0" occluded="0" keyframe="1" points="337.80,172.70" z_order="0">
    </points>
    <points frame="564" outside="0" occluded="0" keyframe="0" points="337.93,171.96" z_order="0">
    </points>
    <points frame="565" outside="0" occluded="0" keyframe="0" points="338.06,171.21" z_order="0">
    </points>
    <points frame="566" outside="0" occluded="0" keyframe="0" points="338.19,170.47" z_order="0">
    </points>
    <points frame="567" outside="0" occluded="0" keyframe="0" points="338.31,169.73" z_order="0">
    </points>
    <points frame="568" outside="0" occluded="0" keyframe="0" points="338.44,168.99" z_order="0">
    </points>
    <points frame="569" outside="0" occluded="0" keyframe="0" points="338.57,168.24" z_order="0">
    </points>
    <points frame="570" outside="0" occluded="0" keyframe="1" points="338.70,167.50" z_order="0">
    </points>
    <points frame="571" outside="0" occluded="0" keyframe="0" points="339.88,168.03" z_order="0">
    </points>
    <points frame="572" outside="0" occluded="0" keyframe="0" points="341.05,168.55" z_order="0">
    </points>
    <points frame="573" outside="0" occluded="0" keyframe="0" points="342.23,169.08" z_order="0">
    </points>
    <points frame="574" outside="0" occluded="0" keyframe="1" points="343.40,169.60" z_order="0">
    </points>
    <points frame="575" outside="0" occluded="0" keyframe="0" points="342.83,170.73" z_order="0">
    </points>
    <points frame="576" outside="0" occluded="0" keyframe="0" points="342.27,171.87" z_order="0">
    </points>
    <points frame="577" outside="0" occluded="0" keyframe="1" points="341.70,173.00" z_order="0">
    </points>
    <points frame="578" outside="0" occluded="0" keyframe="0" points="341.70,170.85" z_order="0">
    </points>
    <points frame="579" outside="0" occluded="0" keyframe="1" points="341.70,168.70" z_order="0">
    </points>
    <points frame="580" outside="0" occluded="0" keyframe="0" points="341.98,168.34" z_order="0">
    </points>
    <points frame="581" outside="0" occluded="0" keyframe="0" points="342.27,167.98" z_order="0">
    </points>
    <points frame="582" outside="0" occluded="0" keyframe="0" points="342.55,167.63" z_order="0">
    </points>
    <points frame="583" outside="0" occluded="0" keyframe="0" points="342.83,167.27" z_order="0">
    </points>
    <points frame="584" outside="0" occluded="0" keyframe="0" points="343.12,166.91" z_order="0">
    </points>
    <points frame="585" outside="0" occluded="0" keyframe="0" points="343.40,166.55" z_order="0">
    </points>
    <points frame="586" outside="0" occluded="0" keyframe="0" points="343.68,166.19" z_order="0">
    </points>
    <points frame="587" outside="0" occluded="0" keyframe="0" points="343.97,165.83" z_order="0">
    </points>
    <points frame="588" outside="0" occluded="0" keyframe="0" points="344.25,165.48" z_order="0">
    </points>
    <points frame="589" outside="0" occluded="0" keyframe="0" points="344.53,165.12" z_order="0">
    </points>
    <points frame="590" outside="0" occluded="0" keyframe="0" points="344.82,164.76" z_order="0">
    </points>
    <points frame="591" outside="0" occluded="0" keyframe="1" points="345.10,164.40" z_order="0">
    </points>
    <points frame="592" outside="0" occluded="0" keyframe="0" points="344.67,165.60" z_order="0">
    </points>
    <points frame="593" outside="0" occluded="0" keyframe="0" points="344.23,166.80" z_order="0">
    </points>
    <points frame="594" outside="0" occluded="0" keyframe="1" points="343.80,168.00" z_order="0">
    </points>
    <points frame="595" outside="0" occluded="0" keyframe="0" points="343.45,168.10" z_order="0">
    </points>
    <points frame="596" outside="0" occluded="0" keyframe="0" points="343.10,168.20" z_order="0">
    </points>
    <points frame="597" outside="0" occluded="0" keyframe="0" points="342.75,168.30" z_order="0">
    </points>
    <points frame="598" outside="0" occluded="0" keyframe="1" points="342.40,168.40" z_order="0">
    </points>
    <points frame="599" outside="0" occluded="0" keyframe="0" points="342.62,169.48" z_order="0">
    </points>
    <points frame="600" outside="0" occluded="0" keyframe="0" points="342.84,170.56" z_order="0">
    </points>
    <points frame="601" outside="0" occluded="0" keyframe="0" points="343.06,171.64" z_order="0">
    </points>
    <points frame="602" outside="0" occluded="0" keyframe="0" points="343.28,172.72" z_order="0">
    </points>
    <points frame="603" outside="0" occluded="0" keyframe="1" points="343.50,173.80" z_order="0">
    </points>
    <points frame="604" outside="0" occluded="0" keyframe="1" points="343.10,174.40" z_order="0">
    </points>
    <points frame="605" outside="0" occluded="0" keyframe="0" points="343.23,172.63" z_order="0">
    </points>
    <points frame="606" outside="0" occluded="0" keyframe="0" points="343.37,170.87" z_order="0">
    </points>
    <points frame="607" outside="0" occluded="0" keyframe="1" points="343.50,169.10" z_order="0">
    </points>
    <points frame="608" outside="0" occluded="0" keyframe="0" points="343.50,170.53" z_order="0">
    </points>
    <points frame="609" outside="0" occluded="0" keyframe="0" points="343.50,171.97" z_order="0">
    </points>
    <points frame="610" outside="0" occluded="0" keyframe="1" points="343.50,173.40" z_order="0">
    </points>
    <points frame="611" outside="0" occluded="0" keyframe="0" points="344.05,171.25" z_order="0">
    </points>
    <points frame="612" outside="0" occluded="0" keyframe="1" points="344.60,169.10" z_order="0">
    </points>
    <points frame="613" outside="0" occluded="0" keyframe="0" points="345.10,168.96" z_order="0">
    </points>
    <points frame="614" outside="0" occluded="0" keyframe="0" points="345.60,168.82" z_order="0">
    </points>
    <points frame="615" outside="0" occluded="0" keyframe="0" points="346.10,168.68" z_order="0">
    </points>
    <points frame="616" outside="0" occluded="0" keyframe="0" points="346.60,168.54" z_order="0">
    </points>
    <points frame="617" outside="0" occluded="0" keyframe="1" points="347.10,168.40" z_order="0">
    </points>
    <points frame="618" outside="0" occluded="0" keyframe="0" points="347.65,164.65" z_order="0">
    </points>
    <points frame="619" outside="0" occluded="0" keyframe="1" points="348.20,160.90" z_order="0">
    </points>
    <points frame="620" outside="0" occluded="0" keyframe="1" points="347.50,156.60" z_order="0">
    </points>
    <points frame="621" outside="0" occluded="0" keyframe="1" points="346.80,151.60" z_order="0">
    </points>
    <points frame="622" outside="0" occluded="0" keyframe="1" points="346.80,148.00" z_order="0">
    </points>
    <points frame="623" outside="0" occluded="0" keyframe="1" points="348.20,139.80" z_order="0">
    </points>
    <points frame="624" outside="0" occluded="0" keyframe="1" points="347.80,134.80" z_order="0">
    </points>
    <points frame="625" outside="0" occluded="0" keyframe="0" points="347.80,132.45" z_order="0">
    </points>
    <points frame="626" outside="0" occluded="0" keyframe="1" points="347.80,130.10" z_order="0">
    </points>
    <points frame="627" outside="0" occluded="0" keyframe="1" points="346.40,128.30" z_order="0">
    </points>
    <points frame="628" outside="0" occluded="0" keyframe="1" points="347.80,124.40" z_order="0">
    </points>
    <points frame="629" outside="0" occluded="0" keyframe="1" points="347.80,118.30" z_order="0">
    </points>
    <points frame="630" outside="0" occluded="0" keyframe="1" points="346.70,115.80" z_order="0">
    </points>
    <points frame="631" outside="0" occluded="0" keyframe="0" points="346.77,115.02" z_order="0">
    </points>
    <points frame="632" outside="0" occluded="0" keyframe="0" points="346.83,114.23" z_order="0">
    </points>
    <points frame="633" outside="0" occluded="0" keyframe="0" points="346.90,113.45" z_order="0">
    </points>
    <points frame="634" outside="0" occluded="0" keyframe="0" points="346.97,112.67" z_order="0">
    </points>
    <points frame="635" outside="0" occluded="0" keyframe="0" points="347.03,111.88" z_order="0">
    </points>
    <points frame="636" outside="0" occluded="0" keyframe="1" points="347.10,111.10" z_order="0">
    </points>
    <points frame="637" outside="0" occluded="0" keyframe="0" points="347.73,109.75" z_order="0">
    </points>
    <points frame="638" outside="0" occluded="0" keyframe="0" points="348.35,108.40" z_order="0">
    </points>
    <points frame="639" outside="0" occluded="0" keyframe="0" points="348.98,107.05" z_order="0">
    </points>
    <points frame="640" outside="0" occluded="0" keyframe="1" points="349.60,105.70" z_order="0">
    </points>
    <points frame="641" outside="0" occluded="0" keyframe="0" points="349.27,105.80" z_order="0">
    </points>
    <points frame="642" outside="0" occluded="0" keyframe="0" points="348.93,105.90" z_order="0">
    </points>
    <points frame="643" outside="0" occluded="0" keyframe="1" points="348.60,106.00" z_order="0">
    </points>
    <points frame="644" outside="0" occluded="0" keyframe="0" points="348.68,104.40" z_order="0">
    </points>
    <points frame="645" outside="0" occluded="0" keyframe="0" points="348.75,102.80" z_order="0">
    </points>
    <points frame="646" outside="0" occluded="0" keyframe="0" points="348.83,101.20" z_order="0">
    </points>
    <points frame="647" outside="0" occluded="0" keyframe="1" points="348.90,99.60" z_order="0">
    </points>
    <points frame="648" outside="0" occluded="0" keyframe="0" points="348.99,99.06" z_order="0">
    </points>
    <points frame="649" outside="0" occluded="0" keyframe="0" points="349.08,98.53" z_order="0">
    </points>
    <points frame="650" outside="0" occluded="0" keyframe="0" points="349.16,97.99" z_order="0">
    </points>
    <points frame="651" outside="0" occluded="0" keyframe="0" points="349.25,97.45" z_order="0">
    </points>
    <points frame="652" outside="0" occluded="0" keyframe="0" points="349.34,96.91" z_order="0">
    </points>
    <points frame="653" outside="0" occluded="0" keyframe="0" points="349.43,96.38" z_order="0">
    </points>
    <points frame="654" outside="0" occluded="0" keyframe="0" points="349.51,95.84" z_order="0">
    </points>
    <points frame="655" outside="0" occluded="0" keyframe="1" points="349.60,95.30" z_order="0">
    </points>
    <points frame="656" outside="0" occluded="0" keyframe="0" points="350.20,94.83" z_order="0">
    </points>
    <points frame="657" outside="0" occluded="0" keyframe="0" points="350.80,94.37" z_order="0">
    </points>
    <points frame="658" outside="0" occluded="0" keyframe="1" points="351.40,93.90" z_order="0">
    </points>
    <points frame="659" outside="0" occluded="0" keyframe="0" points="351.40,94.97" z_order="0">
    </points>
    <points frame="660" outside="0" occluded="0" keyframe="0" points="351.40,96.03" z_order="0">
    </points>
    <points frame="661" outside="0" occluded="0" keyframe="1" points="351.40,97.10" z_order="0">
    </points>
    <points frame="662" outside="0" occluded="0" keyframe="0" points="351.75,94.60" z_order="0">
    </points>
    <points frame="663" outside="0" occluded="0" keyframe="1" points="352.10,92.10" z_order="0">
    </points>
    <points frame="664" outside="0" occluded="0" keyframe="0" points="351.94,92.07" z_order="0">
    </points>
    <points frame="665" outside="0" occluded="0" keyframe="0" points="351.78,92.04" z_order="0">
    </points>
    <points frame="666" outside="0" occluded="0" keyframe="0" points="351.61,92.01" z_order="0">
    </points>
    <points frame="667" outside="0" occluded="0" keyframe="0" points="351.45,91.98" z_order="0">
    </points>
    <points frame="668" outside="0" occluded="0" keyframe="0" points="351.29,91.94" z_order="0">
    </points>
    <points frame="669" outside="0" occluded="0" keyframe="0" points="351.13,91.91" z_order="0">
    </points>
    <points frame="670" outside="0" occluded="0" keyframe="0" points="350.96,91.88" z_order="0">
    </points>
    <points frame="671" outside="0" occluded="0" keyframe="0" points="350.80,91.85" z_order="0">
    </points>
    <points frame="672" outside="0" occluded="0" keyframe="0" points="350.64,91.82" z_order="0">
    </points>
    <points frame="673" outside="0" occluded="0" keyframe="0" points="350.48,91.79" z_order="0">
    </points>
    <points frame="674" outside="0" occluded="0" keyframe="0" points="350.31,91.76" z_order="0">
    </points>
    <points frame="675" outside="0" occluded="0" keyframe="0" points="350.15,91.73" z_order="0">
    </points>
    <points frame="676" outside="0" occluded="0" keyframe="0" points="349.99,91.69" z_order="0">
    </points>
    <points frame="677" outside="0" occluded="0" keyframe="0" points="349.83,91.66" z_order="0">
    </points>
    <points frame="678" outside="0" occluded="0" keyframe="0" points="349.66,91.63" z_order="0">
    </points>
    <points frame="679" outside="0" occluded="0" keyframe="1" points="349.50,91.60" z_order="0">
    </points>
    <points frame="680" outside="0" occluded="0" keyframe="0" points="349.35,92.45" z_order="0">
    </points>
    <points frame="681" outside="0" occluded="0" keyframe="0" points="349.20,93.30" z_order="0">
    </points>
    <points frame="682" outside="0" occluded="0" keyframe="0" points="349.05,94.15" z_order="0">
    </points>
    <points frame="683" outside="0" occluded="0" keyframe="1" points="348.90,95.00" z_order="0">
    </points>
    <points frame="684" outside="0" occluded="0" keyframe="0" points="349.27,96.67" z_order="0">
    </points>
    <points frame="685" outside="0" occluded="0" keyframe="0" points="349.63,98.33" z_order="0">
    </points>
    <points frame="686" outside="0" occluded="0" keyframe="1" points="350.00,100.00" z_order="0">
    </points>
    <points frame="687" outside="0" occluded="0" keyframe="0" points="349.87,100.60" z_order="0">
    </points>
    <points frame="688" outside="0" occluded="0" keyframe="0" points="349.73,101.20" z_order="0">
    </points>
    <points frame="689" outside="0" occluded="0" keyframe="1" points="349.60,101.80" z_order="0">
    </points>
    <points frame="690" outside="0" occluded="0" keyframe="0" points="349.23,102.87" z_order="0">
    </points>
    <points frame="691" outside="0" occluded="0" keyframe="0" points="348.87,103.93" z_order="0">
    </points>
    <points frame="692" outside="0" occluded="0" keyframe="1" points="348.50,105.00" z_order="0">
    </points>
    <points frame="693" outside="0" occluded="0" keyframe="0" points="348.70,108.75" z_order="0">
    </points>
    <points frame="694" outside="0" occluded="0" keyframe="1" points="348.90,112.50" z_order="0">
    </points>
    <points frame="695" outside="0" occluded="0" keyframe="1" points="350.70,112.50" z_order="0">
    </points>
    <points frame="696" outside="0" occluded="0" keyframe="0" points="350.56,112.72" z_order="0">
    </points>
    <points frame="697" outside="0" occluded="0" keyframe="0" points="350.42,112.95" z_order="0">
    </points>
    <points frame="698" outside="0" occluded="0" keyframe="0" points="350.28,113.17" z_order="0">
    </points>
    <points frame="699" outside="0" occluded="0" keyframe="0" points="350.15,113.39" z_order="0">
    </points>
    <points frame="700" outside="0" occluded="0" keyframe="0" points="350.01,113.62" z_order="0">
    </points>
    <points frame="701" outside="0" occluded="0" keyframe="0" points="349.87,113.84" z_order="0">
    </points>
    <points frame="702" outside="0" occluded="0" keyframe="0" points="349.73,114.06" z_order="0">
    </points>
    <points frame="703" outside="0" occluded="0" keyframe="0" points="349.59,114.28" z_order="0">
    </points>
    <points frame="704" outside="0" occluded="0" keyframe="0" points="349.45,114.51" z_order="0">
    </points>
    <points frame="705" outside="0" occluded="0" keyframe="0" points="349.32,114.73" z_order="0">
    </points>
    <points frame="706" outside="0" occluded="0" keyframe="0" points="349.18,114.95" z_order="0">
    </points>
    <points frame="707" outside="0" occluded="0" keyframe="0" points="349.04,115.18" z_order="0">
    </points>
    <points frame="708" outside="0" occluded="0" keyframe="1" points="348.90,115.40" z_order="0">
    </points>
    <points frame="709" outside="0" occluded="0" keyframe="1" points="348.90,113.60" z_order="0">
    </points>
    <points frame="710" outside="0" occluded="0" keyframe="0" points="348.90,115.75" z_order="0">
    </points>
    <points frame="711" outside="0" occluded="0" keyframe="1" points="348.90,117.90" z_order="0">
    </points>
    <points frame="712" outside="0" occluded="0" keyframe="0" points="348.70,117.80" z_order="0">
    </points>
    <points frame="713" outside="0" occluded="0" keyframe="0" points="348.50,117.70" z_order="0">
    </points>
    <points frame="714" outside="0" occluded="0" keyframe="1" points="348.30,117.60" z_order="0">
    </points>
    <points frame="715" outside="0" occluded="0" keyframe="0" points="348.20,117.35" z_order="0">
    </points>
    <points frame="716" outside="0" occluded="0" keyframe="0" points="348.10,117.10" z_order="0">
    </points>
    <points frame="717" outside="0" occluded="0" keyframe="0" points="348.00,116.85" z_order="0">
    </points>
    <points frame="718" outside="0" occluded="0" keyframe="1" points="347.90,116.60" z_order="0">
    </points>
    <points frame="719" outside="0" occluded="0" keyframe="0" points="349.45,115.30" z_order="0">
    </points>
    <points frame="720" outside="0" occluded="0" keyframe="1" points="351.00,114.00" z_order="0">
    </points>
    <points frame="721" outside="0" occluded="0" keyframe="1" points="349.40,112.70" z_order="0">
    </points>
    <points frame="722" outside="0" occluded="0" keyframe="1" points="351.80,111.40" z_order="0">
    </points>
    <points frame="723" outside="0" occluded="0" keyframe="0" points="350.97,109.50" z_order="0">
    </points>
    <points frame="724" outside="0" occluded="0" keyframe="0" points="350.13,107.60" z_order="0">
    </points>
    <points frame="725" outside="0" occluded="0" keyframe="1" points="349.30,105.70" z_order="0">
    </points>
    <points frame="726" outside="0" occluded="0" keyframe="1" points="350.50,104.00" z_order="0">
    </points>
    <points frame="727" outside="0" occluded="0" keyframe="0" points="349.55,106.10" z_order="0">
    </points>
    <points frame="728" outside="0" occluded="0" keyframe="1" points="348.60,108.20" z_order="0">
    </points>
    <points frame="729" outside="0" occluded="0" keyframe="0" points="348.40,106.95" z_order="0">
    </points>
    <points frame="730" outside="0" occluded="0" keyframe="1" points="348.20,105.70" z_order="0">
    </points>
    <points frame="731" outside="0" occluded="0" keyframe="0" points="348.90,105.10" z_order="0">
    </points>
    <points frame="732" outside="0" occluded="0" keyframe="0" points="349.60,104.50" z_order="0">
    </points>
    <points frame="733" outside="0" occluded="0" keyframe="1" points="350.30,103.90" z_order="0">
    </points>
    <points frame="734" outside="0" occluded="0" keyframe="0" points="350.53,104.27" z_order="0">
    </points>
    <points frame="735" outside="0" occluded="0" keyframe="0" points="350.77,104.63" z_order="0">
    </points>
    <points frame="736" outside="0" occluded="0" keyframe="1" points="351.00,105.00" z_order="0">
    </points>
    <points frame="737" outside="0" occluded="0" keyframe="0" points="351.18,105.49" z_order="0">
    </points>
    <points frame="738" outside="0" occluded="0" keyframe="0" points="351.35,105.98" z_order="0">
    </points>
    <points frame="739" outside="0" occluded="0" keyframe="0" points="351.53,106.46" z_order="0">
    </points>
    <points frame="740" outside="0" occluded="0" keyframe="0" points="351.70,106.95" z_order="0">
    </points>
    <points frame="741" outside="0" occluded="0" keyframe="0" points="351.88,107.44" z_order="0">
    </points>
    <points frame="742" outside="0" occluded="0" keyframe="0" points="352.05,107.93" z_order="0">
    </points>
    <points frame="743" outside="0" occluded="0" keyframe="0" points="352.23,108.41" z_order="0">
    </points>
    <points frame="744" outside="0" occluded="0" keyframe="1" points="352.40,108.90" z_order="0">
    </points>
    <points frame="745" outside="0" occluded="0" keyframe="1" points="351.30,111.40" z_order="0">
    </points>
    <points frame="746" outside="0" occluded="0" keyframe="0" points="350.60,108.55" z_order="0">
    </points>
    <points frame="747" outside="0" occluded="0" keyframe="1" points="349.90,105.70" z_order="0">
    </points>
    <points frame="748" outside="0" occluded="0" keyframe="1" points="349.50,105.70" z_order="0">
    </points>
    <points frame="749" outside="0" occluded="0" keyframe="1" points="346.30,104.30" z_order="0">
    </points>
  </track>
  <track id="4" label="Point20" source="manual">
    <points frame="507" outside="0" occluded="0" keyframe="1" points="504.79,113.19" z_order="0">
    </points>
    <points frame="508" outside="0" occluded="0" keyframe="0" points="504.60,114.90" z_order="0">
    </points>
    <points frame="509" outside="0" occluded="0" keyframe="0" points="504.40,116.60" z_order="0">
    </points>
    <points frame="510" outside="0" occluded="0" keyframe="1" points="504.20,118.30" z_order="0">
    </points>
    <points frame="511" outside="0" occluded="0" keyframe="1" points="503.80,117.90" z_order="0">
    </points>
    <points frame="512" outside="0" occluded="0" keyframe="0" points="503.40,119.07" z_order="0">
    </points>
    <points frame="513" outside="0" occluded="0" keyframe="0" points="503.00,120.23" z_order="0">
    </points>
    <points frame="514" outside="0" occluded="0" keyframe="1" points="502.60,121.40" z_order="0">
    </points>
    <points frame="515" outside="0" occluded="0" keyframe="0" points="502.46,123.20" z_order="0">
    </points>
    <points frame="516" outside="0" occluded="0" keyframe="0" points="502.32,125.00" z_order="0">
    </points>
    <points frame="517" outside="0" occluded="0" keyframe="0" points="502.18,126.80" z_order="0">
    </points>
    <points frame="518" outside="0" occluded="0" keyframe="0" points="502.04,128.60" z_order="0">
    </points>
    <points frame="519" outside="0" occluded="0" keyframe="1" points="501.90,130.40" z_order="0">
    </points>
    <points frame="520" outside="0" occluded="0" keyframe="1" points="501.00,133.30" z_order="0">
    </points>
    <points frame="521" outside="0" occluded="0" keyframe="0" points="499.65,136.30" z_order="0">
    </points>
    <points frame="522" outside="0" occluded="0" keyframe="1" points="498.30,139.30" z_order="0">
    </points>
    <points frame="523" outside="0" occluded="0" keyframe="0" points="498.70,141.63" z_order="0">
    </points>
    <points frame="524" outside="0" occluded="0" keyframe="0" points="499.10,143.97" z_order="0">
    </points>
    <points frame="525" outside="0" occluded="0" keyframe="1" points="499.50,146.30" z_order="0">
    </points>
    <points frame="526" outside="0" occluded="0" keyframe="1" points="499.20,146.70" z_order="0">
    </points>
    <points frame="527" outside="0" occluded="0" keyframe="0" points="499.60,146.67" z_order="0">
    </points>
    <points frame="528" outside="0" occluded="0" keyframe="0" points="500.00,146.63" z_order="0">
    </points>
    <points frame="529" outside="0" occluded="0" keyframe="1" points="500.40,146.60" z_order="0">
    </points>
    <points frame="530" outside="0" occluded="0" keyframe="0" points="500.43,148.23" z_order="0">
    </points>
    <points frame="531" outside="0" occluded="0" keyframe="0" points="500.47,149.87" z_order="0">
    </points>
    <points frame="532" outside="0" occluded="0" keyframe="1" points="500.50,151.50" z_order="0">
    </points>
    <points frame="533" outside="0" occluded="0" keyframe="0" points="502.25,154.93" z_order="0">
    </points>
    <points frame="534" outside="0" occluded="0" keyframe="0" points="504.00,158.35" z_order="0">
    </points>
    <points frame="535" outside="0" occluded="0" keyframe="0" points="505.75,161.78" z_order="0">
    </points>
    <points frame="536" outside="0" occluded="0" keyframe="1" points="507.50,165.20" z_order="0">
    </points>
    <points frame="537" outside="0" occluded="0" keyframe="1" points="505.70,167.90" z_order="0">
    </points>
    <points frame="538" outside="0" occluded="0" keyframe="0" points="505.75,168.40" z_order="0">
    </points>
    <points frame="539" outside="0" occluded="0" keyframe="1" points="505.80,168.90" z_order="0">
    </points>
    <points frame="540" outside="0" occluded="0" keyframe="0" points="505.87,170.03" z_order="0">
    </points>
    <points frame="541" outside="0" occluded="0" keyframe="0" points="505.93,171.17" z_order="0">
    </points>
    <points frame="542" outside="0" occluded="0" keyframe="1" points="506.00,172.30" z_order="0">
    </points>
    <points frame="543" outside="0" occluded="0" keyframe="1" points="508.40,173.20" z_order="0">
    </points>
    <points frame="544" outside="0" occluded="0" keyframe="0" points="509.10,171.60" z_order="0">
    </points>
    <points frame="545" outside="0" occluded="0" keyframe="1" points="509.80,170.00" z_order="0">
    </points>
    <points frame="546" outside="0" occluded="0" keyframe="1" points="510.00,170.80" z_order="0">
    </points>
    <points frame="547" outside="0" occluded="0" keyframe="0" points="509.95,171.23" z_order="0">
    </points>
    <points frame="548" outside="0" occluded="0" keyframe="0" points="509.90,171.65" z_order="0">
    </points>
    <points frame="549" outside="0" occluded="0" keyframe="0" points="509.85,172.08" z_order="0">
    </points>
    <points frame="550" outside="0" occluded="0" keyframe="1" points="509.80,172.50" z_order="0">
    </points>
    <points frame="551" outside="0" occluded="0" keyframe="0" points="509.75,171.25" z_order="0">
    </points>
    <points frame="552" outside="0" occluded="0" keyframe="1" points="509.70,170.00" z_order="0">
    </points>
    <points frame="553" outside="0" occluded="0" keyframe="0" points="510.98,169.08" z_order="0">
    </points>
    <points frame="554" outside="0" occluded="0" keyframe="0" points="512.25,168.15" z_order="0">
    </points>
    <points frame="555" outside="0" occluded="0" keyframe="0" points="513.53,167.23" z_order="0">
    </points>
    <points frame="556" outside="0" occluded="0" keyframe="1" points="514.80,166.30" z_order="0">
    </points>
    <points frame="557" outside="0" occluded="0" keyframe="0" points="515.00,166.20" z_order="0">
    </points>
    <points frame="558" outside="0" occluded="0" keyframe="1" points="515.20,166.10" z_order="0">
    </points>
    <points frame="559" outside="0" occluded="0" keyframe="1" points="512.20,163.80" z_order="0">
    </points>
    <points frame="560" outside="0" occluded="0" keyframe="0" points="512.97,162.10" z_order="0">
    </points>
    <points frame="561" outside="0" occluded="0" keyframe="0" points="513.73,160.40" z_order="0">
    </points>
    <points frame="562" outside="0" occluded="0" keyframe="1" points="514.50,158.70" z_order="0">
    </points>
    <points frame="563" outside="0" occluded="0" keyframe="0" points="514.61,158.16" z_order="0">
    </points>
    <points frame="564" outside="0" occluded="0" keyframe="0" points="514.72,157.62" z_order="0">
    </points>
    <points frame="565" outside="0" occluded="0" keyframe="0" points="514.83,157.08" z_order="0">
    </points>
    <points frame="566" outside="0" occluded="0" keyframe="0" points="514.94,156.54" z_order="0">
    </points>
    <points frame="567" outside="0" occluded="0" keyframe="0" points="515.05,156.00" z_order="0">
    </points>
    <points frame="568" outside="0" occluded="0" keyframe="0" points="515.16,155.46" z_order="0">
    </points>
    <points frame="569" outside="0" occluded="0" keyframe="0" points="515.27,154.92" z_order="0">
    </points>
    <points frame="570" outside="0" occluded="0" keyframe="0" points="515.38,154.38" z_order="0">
    </points>
    <points frame="571" outside="0" occluded="0" keyframe="0" points="515.49,153.84" z_order="0">
    </points>
    <points frame="572" outside="0" occluded="0" keyframe="1" points="515.60,153.30" z_order="0">
    </points>
    <points frame="573" outside="0" occluded="0" keyframe="0" points="516.75,153.10" z_order="0">
    </points>
    <points frame="574" outside="0" occluded="0" keyframe="1" points="517.90,152.90" z_order="0">
    </points>
    <points frame="575" outside="0" occluded="0" keyframe="0" points="517.43,153.37" z_order="0">
    </points>
    <points frame="576" outside="0" occluded="0" keyframe="0" points="516.97,153.83" z_order="0">
    </points>
    <points frame="577" outside="0" occluded="0" keyframe="1" points="516.50,154.30" z_order="0">
    </points>
    <points frame="578" outside="0" occluded="0" keyframe="0" points="516.90,152.00" z_order="0">
    </points>
    <points frame="579" outside="0" occluded="0" keyframe="1" points="517.30,149.70" z_order="0">
    </points>
    <points frame="580" outside="0" occluded="0" keyframe="0" points="517.50,149.30" z_order="0">
    </points>
    <points frame="581" outside="0" occluded="0" keyframe="0" points="517.70,148.90" z_order="0">
    </points>
    <points frame="582" outside="0" occluded="0" keyframe="1" points="517.90,148.50" z_order="0">
    </points>
    <points frame="583" outside="0" occluded="0" keyframe="0" points="517.92,148.51" z_order="0">
    </points>
    <points frame="584" outside="0" occluded="0" keyframe="0" points="517.94,148.52" z_order="0">
    </points>
    <points frame="585" outside="0" occluded="0" keyframe="0" points="517.96,148.53" z_order="0">
    </points>
    <points frame="586" outside="0" occluded="0" keyframe="0" points="517.98,148.54" z_order="0">
    </points>
    <points frame="587" outside="0" occluded="0" keyframe="0" points="518.00,148.55" z_order="0">
    </points>
    <points frame="588" outside="0" occluded="0" keyframe="0" points="518.02,148.56" z_order="0">
    </points>
    <points frame="589" outside="0" occluded="0" keyframe="0" points="518.04,148.57" z_order="0">
    </points>
    <points frame="590" outside="0" occluded="0" keyframe="0" points="518.06,148.58" z_order="0">
    </points>
    <points frame="591" outside="0" occluded="0" keyframe="0" points="518.08,148.59" z_order="0">
    </points>
    <points frame="592" outside="0" occluded="0" keyframe="1" points="518.10,148.60" z_order="0">
    </points>
    <points frame="593" outside="0" occluded="0" keyframe="0" points="518.10,147.77" z_order="0">
    </points>
    <points frame="594" outside="0" occluded="0" keyframe="0" points="518.10,146.93" z_order="0">
    </points>
    <points frame="595" outside="0" occluded="0" keyframe="1" points="518.10,146.10" z_order="0">
    </points>
    <points frame="596" outside="0" occluded="0" keyframe="0" points="518.10,147.20" z_order="0">
    </points>
    <points frame="597" outside="0" occluded="0" keyframe="0" points="518.10,148.30" z_order="0">
    </points>
    <points frame="598" outside="0" occluded="0" keyframe="1" points="518.10,149.40" z_order="0">
    </points>
    <points frame="599" outside="0" occluded="0" keyframe="0" points="518.48,150.95" z_order="0">
    </points>
    <points frame="600" outside="0" occluded="0" keyframe="0" points="518.85,152.50" z_order="0">
    </points>
    <points frame="601" outside="0" occluded="0" keyframe="0" points="519.23,154.05" z_order="0">
    </points>
    <points frame="602" outside="0" occluded="0" keyframe="1" points="519.60,155.60" z_order="0">
    </points>
    <points frame="603" outside="0" occluded="0" keyframe="0" points="519.75,156.45" z_order="0">
    </points>
    <points frame="604" outside="0" occluded="0" keyframe="1" points="519.90,157.30" z_order="0">
    </points>
    <points frame="605" outside="0" occluded="0" keyframe="0" points="520.22,156.82" z_order="0">
    </points>
    <points frame="606" outside="0" occluded="0" keyframe="0" points="520.53,156.33" z_order="0">
    </points>
    <points frame="607" outside="0" occluded="0" keyframe="0" points="520.85,155.85" z_order="0">
    </points>
    <points frame="608" outside="0" occluded="0" keyframe="0" points="521.17,155.37" z_order="0">
    </points>
    <points frame="609" outside="0" occluded="0" keyframe="0" points="521.48,154.88" z_order="0">
    </points>
    <points frame="610" outside="0" occluded="0" keyframe="1" points="521.80,154.40" z_order="0">
    </points>
    <points frame="611" outside="0" occluded="0" keyframe="0" points="522.25,152.45" z_order="0">
    </points>
    <points frame="612" outside="0" occluded="0" keyframe="1" points="522.70,150.50" z_order="0">
    </points>
    <points frame="613" outside="0" occluded="0" keyframe="0" points="523.68,150.84" z_order="0">
    </points>
    <points frame="614" outside="0" occluded="0" keyframe="0" points="524.66,151.18" z_order="0">
    </points>
    <points frame="615" outside="0" occluded="0" keyframe="0" points="525.64,151.52" z_order="0">
    </points>
    <points frame="616" outside="0" occluded="0" keyframe="0" points="526.62,151.86" z_order="0">
    </points>
    <points frame="617" outside="0" occluded="0" keyframe="1" points="527.60,152.20" z_order="0">
    </points>
    <points frame="618" outside="0" occluded="0" keyframe="1" points="526.60,149.20" z_order="0">
    </points>
    <points frame="619" outside="0" occluded="0" keyframe="1" points="527.20,145.30" z_order="0">
    </points>
    <points frame="620" outside="0" occluded="0" keyframe="1" points="528.20,140.40" z_order="0">
    </points>
    <points frame="621" outside="0" occluded="0" keyframe="1" points="528.20,135.30" z_order="0">
    </points>
    <points frame="622" outside="0" occluded="0" keyframe="1" points="527.20,129.80" z_order="0">
    </points>
    <points frame="623" outside="0" occluded="0" keyframe="0" points="527.65,126.19" z_order="0">
    </points>
    <points frame="624" outside="0" occluded="0" keyframe="0" points="528.10,122.58" z_order="0">
    </points>
    <points frame="625" outside="0" occluded="0" keyframe="0" points="528.55,118.96" z_order="0">
    </points>
    <points frame="626" outside="0" occluded="0" keyframe="0" points="529.00,115.35" z_order="0">
    </points>
    <points frame="627" outside="0" occluded="0" keyframe="0" points="529.45,111.74" z_order="0">
    </points>
    <points frame="628" outside="0" occluded="0" keyframe="0" points="529.90,108.13" z_order="0">
    </points>
    <points frame="629" outside="0" occluded="0" keyframe="0" points="530.35,104.51" z_order="0">
    </points>
    <points frame="630" outside="0" occluded="0" keyframe="1" points="530.80,100.90" z_order="0">
    </points>
    <points frame="631" outside="0" occluded="0" keyframe="0" points="530.55,100.65" z_order="0">
    </points>
    <points frame="632" outside="0" occluded="0" keyframe="1" points="530.30,100.40" z_order="0">
    </points>
    <points frame="633" outside="0" occluded="0" keyframe="0" points="530.38,99.47" z_order="0">
    </points>
    <points frame="634" outside="0" occluded="0" keyframe="0" points="530.46,98.54" z_order="0">
    </points>
    <points frame="635" outside="0" occluded="0" keyframe="0" points="530.54,97.61" z_order="0">
    </points>
    <points frame="636" outside="0" occluded="0" keyframe="0" points="530.62,96.68" z_order="0">
    </points>
    <points frame="637" outside="0" occluded="0" keyframe="0" points="530.70,95.75" z_order="0">
    </points>
    <points frame="638" outside="0" occluded="0" keyframe="0" points="530.78,94.82" z_order="0">
    </points>
    <points frame="639" outside="0" occluded="0" keyframe="0" points="530.86,93.89" z_order="0">
    </points>
    <points frame="640" outside="0" occluded="0" keyframe="0" points="530.94,92.96" z_order="0">
    </points>
    <points frame="641" outside="0" occluded="0" keyframe="0" points="531.02,92.03" z_order="0">
    </points>
    <points frame="642" outside="0" occluded="0" keyframe="1" points="531.10,91.10" z_order="0">
    </points>
    <points frame="643" outside="0" occluded="0" keyframe="0" points="531.28,89.52" z_order="0">
    </points>
    <points frame="644" outside="0" occluded="0" keyframe="0" points="531.46,87.94" z_order="0">
    </points>
    <points frame="645" outside="0" occluded="0" keyframe="0" points="531.64,86.36" z_order="0">
    </points>
    <points frame="646" outside="0" occluded="0" keyframe="0" points="531.82,84.78" z_order="0">
    </points>
    <points frame="647" outside="0" occluded="0" keyframe="1" points="532.00,83.20" z_order="0">
    </points>
    <points frame="648" outside="0" occluded="0" keyframe="0" points="531.94,82.96" z_order="0">
    </points>
    <points frame="649" outside="0" occluded="0" keyframe="0" points="531.88,82.72" z_order="0">
    </points>
    <points frame="650" outside="0" occluded="0" keyframe="0" points="531.82,82.48" z_order="0">
    </points>
    <points frame="651" outside="0" occluded="0" keyframe="0" points="531.76,82.24" z_order="0">
    </points>
    <points frame="652" outside="0" occluded="0" keyframe="1" points="531.70,82.00" z_order="0">
    </points>
    <points frame="653" outside="0" occluded="0" keyframe="0" points="531.84,81.49" z_order="0">
    </points>
    <points frame="654" outside="0" occluded="0" keyframe="0" points="531.98,80.98" z_order="0">
    </points>
    <points frame="655" outside="0" occluded="0" keyframe="0" points="532.12,80.47" z_order="0">
    </points>
    <points frame="656" outside="0" occluded="0" keyframe="0" points="532.26,79.96" z_order="0">
    </points>
    <points frame="657" outside="0" occluded="0" keyframe="0" points="532.40,79.45" z_order="0">
    </points>
    <points frame="658" outside="0" occluded="0" keyframe="0" points="532.54,78.94" z_order="0">
    </points>
    <points frame="659" outside="0" occluded="0" keyframe="0" points="532.68,78.43" z_order="0">
    </points>
    <points frame="660" outside="0" occluded="0" keyframe="0" points="532.82,77.92" z_order="0">
    </points>
    <points frame="661" outside="0" occluded="0" keyframe="0" points="532.96,77.41" z_order="0">
    </points>
    <points frame="662" outside="0" occluded="0" keyframe="1" points="533.10,76.90" z_order="0">
    </points>
    <points frame="663" outside="0" occluded="0" keyframe="0" points="532.90,77.01" z_order="0">
    </points>
    <points frame="664" outside="0" occluded="0" keyframe="0" points="532.70,77.12" z_order="0">
    </points>
    <points frame="665" outside="0" occluded="0" keyframe="0" points="532.50,77.23" z_order="0">
    </points>
    <points frame="666" outside="0" occluded="0" keyframe="0" points="532.30,77.34" z_order="0">
    </points>
    <points frame="667" outside="0" occluded="0" keyframe="0" points="532.10,77.45" z_order="0">
    </points>
    <points frame="668" outside="0" occluded="0" keyframe="0" points="531.90,77.56" z_order="0">
    </points>
    <points frame="669" outside="0" occluded="0" keyframe="0" points="531.70,77.67" z_order="0">
    </points>
    <points frame="670" outside="0" occluded="0" keyframe="0" points="531.50,77.78" z_order="0">
    </points>
    <points frame="671" outside="0" occluded="0" keyframe="0" points="531.30,77.89" z_order="0">
    </points>
    <points frame="672" outside="0" occluded="0" keyframe="1" points="531.10,78.00" z_order="0">
    </points>
    <points frame="673" outside="0" occluded="0" keyframe="0" points="529.90,78.15" z_order="0">
    </points>
    <points frame="674" outside="0" occluded="0" keyframe="1" points="528.70,78.30" z_order="0">
    </points>
    <points frame="675" outside="0" occluded="0" keyframe="0" points="528.90,79.60" z_order="0">
    </points>
    <points frame="676" outside="0" occluded="0" keyframe="1" points="529.10,80.90" z_order="0">
    </points>
    <points frame="677" outside="0" occluded="0" keyframe="0" points="529.45,80.00" z_order="0">
    </points>
    <points frame="678" outside="0" occluded="0" keyframe="0" points="529.80,79.10" z_order="0">
    </points>
    <points frame="679" outside="0" occluded="0" keyframe="0" points="530.15,78.20" z_order="0">
    </points>
    <points frame="680" outside="0" occluded="0" keyframe="1" points="530.50,77.30" z_order="0">
    </points>
    <points frame="681" outside="0" occluded="0" keyframe="0" points="529.80,78.50" z_order="0">
    </points>
    <points frame="682" outside="0" occluded="0" keyframe="1" points="529.10,79.70" z_order="0">
    </points>
    <points frame="683" outside="0" occluded="0" keyframe="0" points="528.85,81.54" z_order="0">
    </points>
    <points frame="684" outside="0" occluded="0" keyframe="0" points="528.60,83.38" z_order="0">
    </points>
    <points frame="685" outside="0" occluded="0" keyframe="0" points="528.35,85.22" z_order="0">
    </points>
    <points frame="686" outside="0" occluded="0" keyframe="0" points="528.10,87.06" z_order="0">
    </points>
    <points frame="687" outside="0" occluded="0" keyframe="0" points="527.85,88.90" z_order="0">
    </points>
    <points frame="688" outside="0" occluded="0" keyframe="0" points="527.60,90.74" z_order="0">
    </points>
    <points frame="689" outside="0" occluded="0" keyframe="0" points="527.35,92.58" z_order="0">
    </points>
    <points frame="690" outside="0" occluded="0" keyframe="0" points="527.10,94.42" z_order="0">
    </points>
    <points frame="691" outside="0" occluded="0" keyframe="0" points="526.85,96.26" z_order="0">
    </points>
    <points frame="692" outside="0" occluded="0" keyframe="1" points="526.60,98.10" z_order="0">
    </points>
    <points frame="693" outside="0" occluded="0" keyframe="0" points="526.80,99.15" z_order="0">
    </points>
    <points frame="694" outside="0" occluded="0" keyframe="1" points="527.00,100.20" z_order="0">
    </points>
    <points frame="695" outside="0" occluded="0" keyframe="1" points="531.40,100.90" z_order="0">
    </points>
    <points frame="696" outside="0" occluded="0" keyframe="1" points="532.30,98.40" z_order="0">
    </points>
    <points frame="697" outside="0" occluded="0" keyframe="1" points="531.30,98.80" z_order="0">
    </points>
    <points frame="698" outside="0" occluded="0" keyframe="0" points="531.25,99.70" z_order="0">
    </points>
    <points frame="699" outside="0" occluded="0" keyframe="1" points="531.20,100.60" z_order="0">
    </points>
    <points frame="700" outside="0" occluded="0" keyframe="1" points="531.20,100.60" z_order="0">
    </points>
    <points frame="701" outside="0" occluded="0" keyframe="1" points="530.20,103.10" z_order="0">
    </points>
    <points frame="702" outside="0" occluded="0" keyframe="1" points="529.70,104.00" z_order="0">
    </points>
    <points frame="703" outside="0" occluded="0" keyframe="0" points="529.50,104.25" z_order="0">
    </points>
    <points frame="704" outside="0" occluded="0" keyframe="0" points="529.30,104.50" z_order="0">
    </points>
    <points frame="705" outside="0" occluded="0" keyframe="0" points="529.10,104.75" z_order="0">
    </points>
    <points frame="706" outside="0" occluded="0" keyframe="0" points="528.90,105.00" z_order="0">
    </points>
    <points frame="707" outside="0" occluded="0" keyframe="0" points="528.70,105.25" z_order="0">
    </points>
    <points frame="708" outside="0" occluded="0" keyframe="0" points="528.50,105.50" z_order="0">
    </points>
    <points frame="709" outside="0" occluded="0" keyframe="0" points="528.30,105.75" z_order="0">
    </points>
    <points frame="710" outside="0" occluded="0" keyframe="0" points="528.10,106.00" z_order="0">
    </points>
    <points frame="711" outside="0" occluded="0" keyframe="0" points="527.90,106.25" z_order="0">
    </points>
    <points frame="712" outside="0" occluded="0" keyframe="1" points="527.70,106.50" z_order="0">
    </points>
    <points frame="713" outside="0" occluded="0" keyframe="0" points="528.30,105.35" z_order="0">
    </points>
    <points frame="714" outside="0" occluded="0" keyframe="1" points="528.90,104.20" z_order="0">
    </points>
    <points frame="715" outside="0" occluded="0" keyframe="0" points="528.90,104.50" z_order="0">
    </points>
    <points frame="716" outside="0" occluded="0" keyframe="0" points="528.90,104.80" z_order="0">
    </points>
    <points frame="717" outside="0" occluded="0" keyframe="0" points="528.90,105.10" z_order="0">
    </points>
    <points frame="718" outside="0" occluded="0" keyframe="1" points="528.90,105.40" z_order="0">
    </points>
    <points frame="719" outside="0" occluded="0" keyframe="0" points="530.20,105.60" z_order="0">
    </points>
    <points frame="720" outside="0" occluded="0" keyframe="1" points="531.50,105.80" z_order="0">
    </points>
    <points frame="721" outside="0" occluded="0" keyframe="0" points="532.00,103.60" z_order="0">
    </points>
    <points frame="722" outside="0" occluded="0" keyframe="1" points="532.50,101.40" z_order="0">
    </points>
    <points frame="723" outside="0" occluded="0" keyframe="1" points="530.90,102.50" z_order="0">
    </points>
    <points frame="724" outside="0" occluded="0" keyframe="0" points="529.70,99.40" z_order="0">
    </points>
    <points frame="725" outside="0" occluded="0" keyframe="1" points="528.50,96.30" z_order="0">
    </points>
    <points frame="726" outside="0" occluded="0" keyframe="1" points="530.90,95.30" z_order="0">
    </points>
    <points frame="727" outside="0" occluded="0" keyframe="0" points="530.60,94.48" z_order="0">
    </points>
    <points frame="728" outside="0" occluded="0" keyframe="0" points="530.30,93.67" z_order="0">
    </points>
    <points frame="729" outside="0" occluded="0" keyframe="0" points="530.00,92.85" z_order="0">
    </points>
    <points frame="730" outside="0" occluded="0" keyframe="0" points="529.70,92.03" z_order="0">
    </points>
    <points frame="731" outside="0" occluded="0" keyframe="0" points="529.40,91.22" z_order="0">
    </points>
    <points frame="732" outside="0" occluded="0" keyframe="1" points="529.10,90.40" z_order="0">
    </points>
    <points frame="733" outside="0" occluded="0" keyframe="0" points="529.72,91.14" z_order="0">
    </points>
    <points frame="734" outside="0" occluded="0" keyframe="0" points="530.34,91.88" z_order="0">
    </points>
    <points frame="735" outside="0" occluded="0" keyframe="0" points="530.96,92.62" z_order="0">
    </points>
    <points frame="736" outside="0" occluded="0" keyframe="0" points="531.58,93.36" z_order="0">
    </points>
    <points frame="737" outside="0" occluded="0" keyframe="1" points="532.20,94.10" z_order="0">
    </points>
    <points frame="738" outside="0" occluded="0" keyframe="0" points="532.04,94.04" z_order="0">
    </points>
    <points frame="739" outside="0" occluded="0" keyframe="0" points="531.88,93.98" z_order="0">
    </points>
    <points frame="740" outside="0" occluded="0" keyframe="0" points="531.72,93.92" z_order="0">
    </points>
    <points frame="741" outside="0" occluded="0" keyframe="0" points="531.56,93.86" z_order="0">
    </points>
    <points frame="742" outside="0" occluded="0" keyframe="1" points="531.40,93.80" z_order="0">
    </points>
    <points frame="743" outside="0" occluded="0" keyframe="0" points="531.07,94.00" z_order="0">
    </points>
    <points frame="744" outside="0" occluded="0" keyframe="0" points="530.73,94.20" z_order="0">
    </points>
    <points frame="745" outside="0" occluded="0" keyframe="1" points="530.40,94.40" z_order="0">
    </points>
    <points frame="746" outside="0" occluded="0" keyframe="0" points="530.30,92.40" z_order="0">
    </points>
    <points frame="747" outside="0" occluded="0" keyframe="1" points="530.20,90.40" z_order="0">
    </points>
    <points frame="748" outside="0" occluded="0" keyframe="0" points="528.95,89.85" z_order="0">
    </points>
    <points frame="749" outside="0" occluded="0" keyframe="1" points="527.70,89.30" z_order="0">
    </points>
  </track>
  <track id="5" label="Point21" source="manual">
    <points frame="507" outside="0" occluded="0" keyframe="1" points="435.90,187.90" z_order="0">
    </points>
    <points frame="508" outside="0" occluded="0" keyframe="0" points="437.45,191.90" z_order="0">
    </points>
    <points frame="509" outside="0" occluded="0" keyframe="1" points="439.00,195.90" z_order="0">
    </points>
    <points frame="510" outside="0" occluded="0" keyframe="1" points="439.00,197.20" z_order="0">
    </points>
    <points frame="511" outside="0" occluded="0" keyframe="0" points="438.57,197.93" z_order="0">
    </points>
    <points frame="512" outside="0" occluded="0" keyframe="0" points="438.13,198.67" z_order="0">
    </points>
    <points frame="513" outside="0" occluded="0" keyframe="1" points="437.70,199.40" z_order="0">
    </points>
    <points frame="514" outside="0" occluded="0" keyframe="1" points="436.60,198.90" z_order="0">
    </points>
    <points frame="515" outside="0" occluded="0" keyframe="1" points="438.40,203.20" z_order="0">
    </points>
    <points frame="516" outside="0" occluded="0" keyframe="1" points="438.40,202.00" z_order="0">
    </points>
    <points frame="517" outside="0" occluded="0" keyframe="1" points="437.70,200.10" z_order="0">
    </points>
    <points frame="518" outside="0" occluded="0" keyframe="0" points="438.00,202.03" z_order="0">
    </points>
    <points frame="519" outside="0" occluded="0" keyframe="0" points="438.30,203.97" z_order="0">
    </points>
    <points frame="520" outside="0" occluded="0" keyframe="1" points="438.60,205.90" z_order="0">
    </points>
    <points frame="521" outside="0" occluded="0" keyframe="1" points="440.70,210.60" z_order="0">
    </points>
    <points frame="522" outside="0" occluded="0" keyframe="1" points="442.30,216.60" z_order="0">
    </points>
    <points frame="523" outside="0" occluded="0" keyframe="1" points="444.80,220.70" z_order="0">
    </points>
    <points frame="524" outside="0" occluded="0" keyframe="1" points="446.40,222.10" z_order="0">
    </points>
    <points frame="525" outside="0" occluded="0" keyframe="0" points="449.90,222.97" z_order="0">
    </points>
    <points frame="526" outside="0" occluded="0" keyframe="0" points="453.40,223.83" z_order="0">
    </points>
    <points frame="527" outside="0" occluded="0" keyframe="1" points="456.90,224.70" z_order="0">
    </points>
    <points frame="528" outside="0" occluded="0" keyframe="0" points="457.20,225.05" z_order="0">
    </points>
    <points frame="529" outside="0" occluded="0" keyframe="1" points="457.50,225.40" z_order="0">
    </points>
    <points frame="530" outside="0" occluded="0" keyframe="0" points="459.45,225.75" z_order="0">
    </points>
    <points frame="531" outside="0" occluded="0" keyframe="1" points="461.40,226.10" z_order="0">
    </points>
    <points frame="532" outside="0" occluded="0" keyframe="1" points="466.30,229.00" z_order="0">
    </points>
    <points frame="533" outside="0" occluded="0" keyframe="1" points="471.80,233.10" z_order="0">
    </points>
    <points frame="534" outside="0" occluded="0" keyframe="1" points="478.20,236.10" z_order="0">
    </points>
    <points frame="535" outside="0" occluded="0" keyframe="0" points="480.40,239.25" z_order="0">
    </points>
    <points frame="536" outside="0" occluded="0" keyframe="1" points="482.60,242.40" z_order="0">
    </points>
    <points frame="537" outside="0" occluded="0" keyframe="1" points="483.20,245.10" z_order="0">
    </points>
    <points frame="538" outside="0" occluded="0" keyframe="0" points="481.05,244.20" z_order="0">
    </points>
    <points frame="539" outside="0" occluded="0" keyframe="1" points="478.90,243.30" z_order="0">
    </points>
    <points frame="540" outside="0" occluded="0" keyframe="1" points="474.10,239.40" z_order="0">
    </points>
    <points frame="541" outside="0" occluded="0" keyframe="1" points="474.70,236.80" z_order="0">
    </points>
    <points frame="542" outside="0" occluded="0" keyframe="1" points="474.30,235.60" z_order="0">
    </points>
    <points frame="543" outside="0" occluded="0" keyframe="0" points="472.50,232.27" z_order="0">
    </points>
    <points frame="544" outside="0" occluded="0" keyframe="0" points="470.70,228.93" z_order="0">
    </points>
    <points frame="545" outside="0" occluded="0" keyframe="1" points="468.90,225.60" z_order="0">
    </points>
    <points frame="546" outside="0" occluded="0" keyframe="1" points="464.80,222.40" z_order="0">
    </points>
    <points frame="547" outside="0" occluded="0" keyframe="1" points="460.80,221.60" z_order="0">
    </points>
    <points frame="548" outside="0" occluded="0" keyframe="0" points="459.40,221.95" z_order="0">
    </points>
    <points frame="549" outside="0" occluded="0" keyframe="1" points="458.00,222.30" z_order="0">
    </points>
    <points frame="550" outside="0" occluded="0" keyframe="1" points="460.90,221.50" z_order="0">
    </points>
    <points frame="551" outside="0" occluded="0" keyframe="1" points="465.00,224.30" z_order="0">
    </points>
    <points frame="552" outside="0" occluded="0" keyframe="1" points="470.70,229.90" z_order="0">
    </points>
    <points frame="553" outside="0" occluded="0" keyframe="1" points="478.70,235.20" z_order="0">
    </points>
    <points frame="554" outside="0" occluded="0" keyframe="1" points="488.30,240.20" z_order="0">
    </points>
    <points frame="555" outside="0" occluded="0" keyframe="1" points="494.00,243.70" z_order="0">
    </points>
    <points frame="556" outside="0" occluded="0" keyframe="1" points="493.00,244.20" z_order="0">
    </points>
    <points frame="557" outside="0" occluded="0" keyframe="1" points="490.30,246.40" z_order="0">
    </points>
    <points frame="558" outside="0" occluded="0" keyframe="0" points="488.10,244.17" z_order="0">
    </points>
    <points frame="559" outside="0" occluded="0" keyframe="0" points="485.90,241.93" z_order="0">
    </points>
    <points frame="560" outside="0" occluded="0" keyframe="1" points="483.70,239.70" z_order="0">
    </points>
    <points frame="561" outside="0" occluded="0" keyframe="0" points="484.05,238.30" z_order="0">
    </points>
    <points frame="562" outside="0" occluded="0" keyframe="1" points="484.40,236.90" z_order="0">
    </points>
    <points frame="563" outside="0" occluded="0" keyframe="1" points="483.00,236.30" z_order="0">
    </points>
    <points frame="564" outside="0" occluded="0" keyframe="0" points="484.10,236.75" z_order="0">
    </points>
    <points frame="565" outside="0" occluded="0" keyframe="1" points="485.20,237.20" z_order="0">
    </points>
    <points frame="566" outside="0" occluded="0" keyframe="0" points="486.05,236.70" z_order="0">
    </points>
    <points frame="567" outside="0" occluded="0" keyframe="1" points="486.90,236.20" z_order="0">
    </points>
    <points frame="568" outside="0" occluded="0" keyframe="0" points="487.60,234.35" z_order="0">
    </points>
    <points frame="569" outside="0" occluded="0" keyframe="1" points="488.30,232.50" z_order="0">
    </points>
    <points frame="570" outside="0" occluded="0" keyframe="1" points="486.40,231.10" z_order="0">
    </points>
    <points frame="571" outside="0" occluded="0" keyframe="1" points="485.50,232.50" z_order="0">
    </points>
    <points frame="572" outside="0" occluded="0" keyframe="1" points="490.00,233.90" z_order="0">
    </points>
    <points frame="573" outside="0" occluded="0" keyframe="1" points="494.00,236.50" z_order="0">
    </points>
    <points frame="574" outside="0" occluded="0" keyframe="0" points="495.90,236.10" z_order="0">
    </points>
    <points frame="575" outside="0" occluded="0" keyframe="1" points="497.80,235.70" z_order="0">
    </points>
    <points frame="576" outside="0" occluded="0" keyframe="0" points="496.40,236.30" z_order="0">
    </points>
    <points frame="577" outside="0" occluded="0" keyframe="1" points="495.00,236.90" z_order="0">
    </points>
    <points frame="578" outside="0" occluded="0" keyframe="0" points="494.88,235.00" z_order="0">
    </points>
    <points frame="579" outside="0" occluded="0" keyframe="0" points="494.75,233.10" z_order="0">
    </points>
    <points frame="580" outside="0" occluded="0" keyframe="0" points="494.62,231.20" z_order="0">
    </points>
    <points frame="581" outside="0" occluded="0" keyframe="1" points="494.50,229.30" z_order="0">
    </points>
    <points frame="582" outside="0" occluded="0" keyframe="0" points="494.65,229.45" z_order="0">
    </points>
    <points frame="583" outside="0" occluded="0" keyframe="1" points="494.80,229.60" z_order="0">
    </points>
    <points frame="584" outside="0" occluded="0" keyframe="0" points="495.20,229.80" z_order="0">
    </points>
    <points frame="585" outside="0" occluded="0" keyframe="0" points="495.60,230.00" z_order="0">
    </points>
    <points frame="586" outside="0" occluded="0" keyframe="0" points="496.00,230.20" z_order="0">
    </points>
    <points frame="587" outside="0" occluded="0" keyframe="1" points="496.40,230.40" z_order="0">
    </points>
    <points frame="588" outside="0" occluded="0" keyframe="0" points="497.24,230.54" z_order="0">
    </points>
    <points frame="589" outside="0" occluded="0" keyframe="0" points="498.09,230.69" z_order="0">
    </points>
    <points frame="590" outside="0" occluded="0" keyframe="0" points="498.93,230.83" z_order="0">
    </points>
    <points frame="591" outside="0" occluded="0" keyframe="0" points="499.77,230.97" z_order="0">
    </points>
    <points frame="592" outside="0" occluded="0" keyframe="0" points="500.61,231.11" z_order="0">
    </points>
    <points frame="593" outside="0" occluded="0" keyframe="0" points="501.46,231.26" z_order="0">
    </points>
    <points frame="594" outside="0" occluded="0" keyframe="1" points="502.30,231.40" z_order="0">
    </points>
    <points frame="595" outside="0" occluded="0" keyframe="0" points="502.03,231.87" z_order="0">
    </points>
    <points frame="596" outside="0" occluded="0" keyframe="0" points="501.77,232.33" z_order="0">
    </points>
    <points frame="597" outside="0" occluded="0" keyframe="1" points="501.50,232.80" z_order="0">
    </points>
    <points frame="598" outside="0" occluded="0" keyframe="0" points="501.97,233.43" z_order="0">
    </points>
    <points frame="599" outside="0" occluded="0" keyframe="0" points="502.44,234.06" z_order="0">
    </points>
    <points frame="600" outside="0" occluded="0" keyframe="0" points="502.91,234.69" z_order="0">
    </points>
    <points frame="601" outside="0" occluded="0" keyframe="0" points="503.39,235.31" z_order="0">
    </points>
    <points frame="602" outside="0" occluded="0" keyframe="0" points="503.86,235.94" z_order="0">
    </points>
    <points frame="603" outside="0" occluded="0" keyframe="0" points="504.33,236.57" z_order="0">
    </points>
    <points frame="604" outside="0" occluded="0" keyframe="1" points="504.80,237.20" z_order="0">
    </points>
    <points frame="605" outside="0" occluded="0" keyframe="1" points="505.40,237.40" z_order="0">
    </points>
    <points frame="606" outside="0" occluded="0" keyframe="0" points="506.50,234.10" z_order="0">
    </points>
    <points frame="607" outside="0" occluded="0" keyframe="1" points="507.60,230.80" z_order="0">
    </points>
    <points frame="608" outside="0" occluded="0" keyframe="0" points="508.35,230.05" z_order="0">
    </points>
    <points frame="609" outside="0" occluded="0" keyframe="1" points="509.10,229.30" z_order="0">
    </points>
    <points frame="610" outside="0" occluded="0" keyframe="0" points="509.17,228.60" z_order="0">
    </points>
    <points frame="611" outside="0" occluded="0" keyframe="0" points="509.23,227.90" z_order="0">
    </points>
    <points frame="612" outside="0" occluded="0" keyframe="1" points="509.30,227.20" z_order="0">
    </points>
    <points frame="613" outside="0" occluded="0" keyframe="0" points="510.18,226.76" z_order="0">
    </points>
    <points frame="614" outside="0" occluded="0" keyframe="0" points="511.06,226.32" z_order="0">
    </points>
    <points frame="615" outside="0" occluded="0" keyframe="0" points="511.94,225.88" z_order="0">
    </points>
    <points frame="616" outside="0" occluded="0" keyframe="0" points="512.82,225.44" z_order="0">
    </points>
    <points frame="617" outside="0" occluded="0" keyframe="1" points="513.70,225.00" z_order="0">
    </points>
    <points frame="618" outside="0" occluded="0" keyframe="1" points="515.60,221.10" z_order="0">
    </points>
    <points frame="619" outside="0" occluded="0" keyframe="0" points="516.00,216.15" z_order="0">
    </points>
    <points frame="620" outside="0" occluded="0" keyframe="0" points="516.40,211.20" z_order="0">
    </points>
    <points frame="621" outside="0" occluded="0" keyframe="0" points="516.80,206.25" z_order="0">
    </points>
    <points frame="622" outside="0" occluded="0" keyframe="1" points="517.20,201.30" z_order="0">
    </points>
    <points frame="623" outside="0" occluded="0" keyframe="1" points="517.20,195.40" z_order="0">
    </points>
    <points frame="624" outside="0" occluded="0" keyframe="1" points="518.00,189.90" z_order="0">
    </points>
    <points frame="625" outside="0" occluded="0" keyframe="0" points="518.37,186.20" z_order="0">
    </points>
    <points frame="626" outside="0" occluded="0" keyframe="0" points="518.73,182.50" z_order="0">
    </points>
    <points frame="627" outside="0" occluded="0" keyframe="1" points="519.10,178.80" z_order="0">
    </points>
    <points frame="628" outside="0" occluded="0" keyframe="0" points="519.00,174.80" z_order="0">
    </points>
    <points frame="629" outside="0" occluded="0" keyframe="1" points="518.90,170.80" z_order="0">
    </points>
    <points frame="630" outside="0" occluded="0" keyframe="1" points="517.80,168.30" z_order="0">
    </points>
    <points frame="631" outside="0" occluded="0" keyframe="1" points="518.40,167.90" z_order="0">
    </points>
    <points frame="632" outside="0" occluded="0" keyframe="1" points="517.60,168.10" z_order="0">
    </points>
    <points frame="633" outside="0" occluded="0" keyframe="0" points="517.44,167.46" z_order="0">
    </points>
    <points frame="634" outside="0" occluded="0" keyframe="0" points="517.28,166.82" z_order="0">
    </points>
    <points frame="635" outside="0" occluded="0" keyframe="0" points="517.12,166.18" z_order="0">
    </points>
    <points frame="636" outside="0" occluded="0" keyframe="0" points="516.96,165.54" z_order="0">
    </points>
    <points frame="637" outside="0" occluded="0" keyframe="1" points="516.80,164.90" z_order="0">
    </points>
    <points frame="638" outside="0" occluded="0" keyframe="0" points="516.59,164.05" z_order="0">
    </points>
    <points frame="639" outside="0" occluded="0" keyframe="0" points="516.38,163.20" z_order="0">
    </points>
    <points frame="640" outside="0" occluded="0" keyframe="0" points="516.17,162.35" z_order="0">
    </points>
    <points frame="641" outside="0" occluded="0" keyframe="0" points="515.96,161.50" z_order="0">
    </points>
    <points frame="642" outside="0" occluded="0" keyframe="0" points="515.75,160.65" z_order="0">
    </points>
    <points frame="643" outside="0" occluded="0" keyframe="0" points="515.54,159.80" z_order="0">
    </points>
    <points frame="644" outside="0" occluded="0" keyframe="0" points="515.33,158.95" z_order="0">
    </points>
    <points frame="645" outside="0" occluded="0" keyframe="0" points="515.12,158.10" z_order="0">
    </points>
    <points frame="646" outside="0" occluded="0" keyframe="0" points="514.91,157.25" z_order="0">
    </points>
    <points frame="647" outside="0" occluded="0" keyframe="1" points="514.70,156.40" z_order="0">
    </points>
    <points frame="648" outside="0" occluded="0" keyframe="0" points="514.73,156.03" z_order="0">
    </points>
    <points frame="649" outside="0" occluded="0" keyframe="0" points="514.76,155.66" z_order="0">
    </points>
    <points frame="650" outside="0" occluded="0" keyframe="0" points="514.79,155.29" z_order="0">
    </points>
    <points frame="651" outside="0" occluded="0" keyframe="0" points="514.82,154.92" z_order="0">
    </points>
    <points frame="652" outside="0" occluded="0" keyframe="0" points="514.85,154.55" z_order="0">
    </points>
    <points frame="653" outside="0" occluded="0" keyframe="0" points="514.88,154.18" z_order="0">
    </points>
    <points frame="654" outside="0" occluded="0" keyframe="0" points="514.91,153.81" z_order="0">
    </points>
    <points frame="655" outside="0" occluded="0" keyframe="0" points="514.94,153.44" z_order="0">
    </points>
    <points frame="656" outside="0" occluded="0" keyframe="0" points="514.97,153.07" z_order="0">
    </points>
    <points frame="657" outside="0" occluded="0" keyframe="1" points="515.00,152.70" z_order="0">
    </points>
    <points frame="658" outside="0" occluded="0" keyframe="0" points="515.30,152.77" z_order="0">
    </points>
    <points frame="659" outside="0" occluded="0" keyframe="0" points="515.60,152.83" z_order="0">
    </points>
    <points frame="660" outside="0" occluded="0" keyframe="1" points="515.90,152.90" z_order="0">
    </points>
    <points frame="661" outside="0" occluded="0" keyframe="0" points="516.03,151.40" z_order="0">
    </points>
    <points frame="662" outside="0" occluded="0" keyframe="0" points="516.15,149.90" z_order="0">
    </points>
    <points frame="663" outside="0" occluded="0" keyframe="0" points="516.28,148.40" z_order="0">
    </points>
    <points frame="664" outside="0" occluded="0" keyframe="1" points="516.40,146.90" z_order="0">
    </points>
    <points frame="665" outside="0" occluded="0" keyframe="0" points="514.80,147.70" z_order="0">
    </points>
    <points frame="666" outside="0" occluded="0" keyframe="0" points="513.20,148.50" z_order="0">
    </points>
    <points frame="667" outside="0" occluded="0" keyframe="1" points="511.60,149.30" z_order="0">
    </points>
    <points frame="668" outside="0" occluded="0" keyframe="0" points="511.30,149.58" z_order="0">
    </points>
    <points frame="669" outside="0" occluded="0" keyframe="0" points="511.00,149.85" z_order="0">
    </points>
    <points frame="670" outside="0" occluded="0" keyframe="0" points="510.70,150.13" z_order="0">
    </points>
    <points frame="671" outside="0" occluded="0" keyframe="1" points="510.40,150.40" z_order="0">
    </points>
    <points frame="672" outside="0" occluded="0" keyframe="0" points="506.17,151.97" z_order="0">
    </points>
    <points frame="673" outside="0" occluded="0" keyframe="0" points="501.93,153.53" z_order="0">
    </points>
    <points frame="674" outside="0" occluded="0" keyframe="1" points="497.70,155.10" z_order="0">
    </points>
    <points frame="675" outside="0" occluded="0" keyframe="1" points="496.20,156.20" z_order="0">
    </points>
    <points frame="676" outside="0" occluded="0" keyframe="1" points="494.30,155.10" z_order="0">
    </points>
    <points frame="677" outside="0" occluded="0" keyframe="1" points="494.60,152.70" z_order="0">
    </points>
    <points frame="678" outside="0" occluded="0" keyframe="0" points="496.20,151.85" z_order="0">
    </points>
    <points frame="679" outside="0" occluded="0" keyframe="1" points="497.80,151.00" z_order="0">
    </points>
    <points frame="680" outside="0" occluded="0" keyframe="0" points="498.75,151.70" z_order="0">
    </points>
    <points frame="681" outside="0" occluded="0" keyframe="1" points="499.70,152.40" z_order="0">
    </points>
    <points frame="682" outside="0" occluded="0" keyframe="1" points="498.60,155.10" z_order="0">
    </points>
    <points frame="683" outside="0" occluded="0" keyframe="0" points="498.20,156.60" z_order="0">
    </points>
    <points frame="684" outside="0" occluded="0" keyframe="0" points="497.80,158.10" z_order="0">
    </points>
    <points frame="685" outside="0" occluded="0" keyframe="0" points="497.40,159.60" z_order="0">
    </points>
    <points frame="686" outside="0" occluded="0" keyframe="0" points="497.00,161.10" z_order="0">
    </points>
    <points frame="687" outside="0" occluded="0" keyframe="1" points="496.60,162.60" z_order="0">
    </points>
    <points frame="688" outside="0" occluded="0" keyframe="1" points="494.40,164.90" z_order="0">
    </points>
    <points frame="689" outside="0" occluded="0" keyframe="0" points="493.33,168.27" z_order="0">
    </points>
    <points frame="690" outside="0" occluded="0" keyframe="0" points="492.27,171.63" z_order="0">
    </points>
    <points frame="691" outside="0" occluded="0" keyframe="1" points="491.20,175.00" z_order="0">
    </points>
    <points frame="692" outside="0" occluded="0" keyframe="1" points="491.00,175.60" z_order="0">
    </points>
    <points frame="693" outside="0" occluded="0" keyframe="1" points="491.60,177.70" z_order="0">
    </points>
    <points frame="694" outside="0" occluded="0" keyframe="1" points="495.90,176.20" z_order="0">
    </points>
    <points frame="695" outside="0" occluded="0" keyframe="1" points="506.60,175.10" z_order="0">
    </points>
    <points frame="696" outside="0" occluded="0" keyframe="1" points="511.80,173.80" z_order="0">
    </points>
    <points frame="697" outside="0" occluded="0" keyframe="1" points="513.60,173.80" z_order="0">
    </points>
    <points frame="698" outside="0" occluded="0" keyframe="0" points="514.20,175.05" z_order="0">
    </points>
    <points frame="699" outside="0" occluded="0" keyframe="1" points="514.80,176.30" z_order="0">
    </points>
    <points frame="700" outside="0" occluded="0" keyframe="0" points="514.78,176.93" z_order="0">
    </points>
    <points frame="701" outside="0" occluded="0" keyframe="0" points="514.75,177.55" z_order="0">
    </points>
    <points frame="702" outside="0" occluded="0" keyframe="0" points="514.73,178.18" z_order="0">
    </points>
    <points frame="703" outside="0" occluded="0" keyframe="0" points="514.70,178.80" z_order="0">
    </points>
    <points frame="704" outside="0" occluded="0" keyframe="0" points="514.68,179.43" z_order="0">
    </points>
    <points frame="705" outside="0" occluded="0" keyframe="0" points="514.65,180.05" z_order="0">
    </points>
    <points frame="706" outside="0" occluded="0" keyframe="0" points="514.63,180.68" z_order="0">
    </points>
    <points frame="707" outside="0" occluded="0" keyframe="1" points="514.60,181.30" z_order="0">
    </points>
    <points frame="708" outside="0" occluded="0" keyframe="1" points="516.90,181.20" z_order="0">
    </points>
    <points frame="709" outside="0" occluded="0" keyframe="0" points="516.00,182.43" z_order="0">
    </points>
    <points frame="710" outside="0" occluded="0" keyframe="0" points="515.10,183.67" z_order="0">
    </points>
    <points frame="711" outside="0" occluded="0" keyframe="1" points="514.20,184.90" z_order="0">
    </points>
    <points frame="712" outside="0" occluded="0" keyframe="1" points="516.80,182.20" z_order="0">
    </points>
    <points frame="713" outside="0" occluded="0" keyframe="1" points="516.10,183.60" z_order="0">
    </points>
    <points frame="714" outside="0" occluded="0" keyframe="1" points="517.20,180.40" z_order="0">
    </points>
    <points frame="715" outside="0" occluded="0" keyframe="1" points="515.30,183.40" z_order="0">
    </points>
    <points frame="716" outside="0" occluded="0" keyframe="1" points="517.70,181.80" z_order="0">
    </points>
    <points frame="717" outside="0" occluded="0" keyframe="1" points="518.00,183.00" z_order="0">
    </points>
    <points frame="718" outside="0" occluded="0" keyframe="1" points="518.80,180.70" z_order="0">
    </points>
    <points frame="719" outside="0" occluded="0" keyframe="1" points="516.20,183.80" z_order="0">
    </points>
    <points frame="720" outside="0" occluded="0" keyframe="1" points="516.90,183.70" z_order="0">
    </points>
    <points frame="721" outside="0" occluded="0" keyframe="1" points="518.30,177.20" z_order="0">
    </points>
    <points frame="722" outside="0" occluded="0" keyframe="1" points="518.10,180.00" z_order="0">
    </points>
    <points frame="723" outside="0" occluded="0" keyframe="1" points="518.50,179.40" z_order="0">
    </points>
    <points frame="724" outside="0" occluded="0" keyframe="1" points="517.00,174.60" z_order="0">
    </points>
    <points frame="725" outside="0" occluded="0" keyframe="1" points="516.90,171.90" z_order="0">
    </points>
    <points frame="726" outside="0" occluded="0" keyframe="1" points="518.70,169.70" z_order="0">
    </points>
    <points frame="727" outside="0" occluded="0" keyframe="1" points="520.70,169.40" z_order="0">
    </points>
    <points frame="728" outside="0" occluded="0" keyframe="0" points="520.13,168.98" z_order="0">
    </points>
    <points frame="729" outside="0" occluded="0" keyframe="0" points="519.55,168.55" z_order="0">
    </points>
    <points frame="730" outside="0" occluded="0" keyframe="0" points="518.98,168.13" z_order="0">
    </points>
    <points frame="731" outside="0" occluded="0" keyframe="1" points="518.40,167.70" z_order="0">
    </points>
    <points frame="732" outside="0" occluded="0" keyframe="1" points="517.80,168.10" z_order="0">
    </points>
    <points frame="733" outside="0" occluded="0" keyframe="1" points="519.30,169.10" z_order="0">
    </points>
    <points frame="734" outside="0" occluded="0" keyframe="0" points="519.70,170.50" z_order="0">
    </points>
    <points frame="735" outside="0" occluded="0" keyframe="0" points="520.10,171.90" z_order="0">
    </points>
    <points frame="736" outside="0" occluded="0" keyframe="1" points="520.50,173.30" z_order="0">
    </points>
    <points frame="737" outside="0" occluded="0" keyframe="1" points="520.00,174.20" z_order="0">
    </points>
    <points frame="738" outside="0" occluded="0" keyframe="0" points="518.03,174.47" z_order="0">
    </points>
    <points frame="739" outside="0" occluded="0" keyframe="0" points="516.07,174.73" z_order="0">
    </points>
    <points frame="740" outside="0" occluded="0" keyframe="1" points="514.10,175.00" z_order="0">
    </points>
    <points frame="741" outside="0" occluded="0" keyframe="1" points="514.40,174.80" z_order="0">
    </points>
    <points frame="742" outside="0" occluded="0" keyframe="1" points="515.70,175.20" z_order="0">
    </points>
    <points frame="743" outside="0" occluded="0" keyframe="0" points="514.95,174.10" z_order="0">
    </points>
    <points frame="744" outside="0" occluded="0" keyframe="1" points="514.20,173.00" z_order="0">
    </points>
    <points frame="745" outside="0" occluded="0" keyframe="1" points="515.20,172.40" z_order="0">
    </points>
    <points frame="746" outside="0" occluded="0" keyframe="1" points="514.10,170.50" z_order="0">
    </points>
    <points frame="747" outside="0" occluded="0" keyframe="1" points="511.80,167.70" z_order="0">
    </points>
    <points frame="748" outside="0" occluded="0" keyframe="0" points="508.40,167.70" z_order="0">
    </points>
    <points frame="749" outside="0" occluded="0" keyframe="1" points="505.00,167.70" z_order="0">
    </points>
  </track>
  <track id="6" label="Point22" source="manual">
    <points frame="250" outside="0" occluded="0" keyframe="1" points="62.44,100.34" z_order="0">
    </points>
    <points frame="251" outside="0" occluded="0" keyframe="0" points="63.08,100.49" z_order="0">
    </points>
    <points frame="252" outside="0" occluded="0" keyframe="0" points="63.71,100.65" z_order="0">
    </points>
    <points frame="253" outside="0" occluded="0" keyframe="0" points="64.34,100.80" z_order="0">
    </points>
    <points frame="254" outside="0" occluded="0" keyframe="0" points="64.97,100.95" z_order="0">
    </points>
    <points frame="255" outside="0" occluded="0" keyframe="1" points="65.60,101.10" z_order="0">
    </points>
    <points frame="256" outside="0" occluded="0" keyframe="0" points="65.80,100.10" z_order="0">
    </points>
    <points frame="257" outside="0" occluded="0" keyframe="1" points="66.00,99.10" z_order="0">
    </points>
    <points frame="258" outside="0" occluded="0" keyframe="0" points="65.95,97.50" z_order="0">
    </points>
    <points frame="259" outside="0" occluded="0" keyframe="1" points="65.90,95.90" z_order="0">
    </points>
    <points frame="260" outside="0" occluded="0" keyframe="1" points="62.90,95.00" z_order="0">
    </points>
    <points frame="261" outside="0" occluded="0" keyframe="0" points="61.03,94.47" z_order="0">
    </points>
    <points frame="262" outside="0" occluded="0" keyframe="0" points="59.17,93.93" z_order="0">
    </points>
    <points frame="263" outside="0" occluded="0" keyframe="1" points="57.30,93.40" z_order="0">
    </points>
    <points frame="264" outside="0" occluded="0" keyframe="0" points="55.10,93.75" z_order="0">
    </points>
    <points frame="265" outside="0" occluded="0" keyframe="1" points="52.90,94.10" z_order="0">
    </points>
    <points frame="266" outside="0" occluded="0" keyframe="0" points="53.44,95.84" z_order="0">
    </points>
    <points frame="267" outside="0" occluded="0" keyframe="0" points="53.98,97.58" z_order="0">
    </points>
    <points frame="268" outside="0" occluded="0" keyframe="0" points="54.52,99.32" z_order="0">
    </points>
    <points frame="269" outside="0" occluded="0" keyframe="0" points="55.06,101.06" z_order="0">
    </points>
    <points frame="270" outside="0" occluded="0" keyframe="1" points="55.60,102.80" z_order="0">
    </points>
    <points frame="271" outside="0" occluded="0" keyframe="0" points="56.93,106.17" z_order="0">
    </points>
    <points frame="272" outside="0" occluded="0" keyframe="0" points="58.27,109.53" z_order="0">
    </points>
    <points frame="273" outside="0" occluded="0" keyframe="1" points="59.60,112.90" z_order="0">
    </points>
    <points frame="274" outside="0" occluded="0" keyframe="0" points="59.51,113.00" z_order="0">
    </points>
    <points frame="275" outside="0" occluded="0" keyframe="0" points="59.43,113.10" z_order="0">
    </points>
    <points frame="276" outside="0" occluded="0" keyframe="0" points="59.34,113.20" z_order="0">
    </points>
    <points frame="277" outside="0" occluded="0" keyframe="0" points="59.26,113.30" z_order="0">
    </points>
    <points frame="278" outside="0" occluded="0" keyframe="0" points="59.17,113.40" z_order="0">
    </points>
    <points frame="279" outside="0" occluded="0" keyframe="0" points="59.09,113.50" z_order="0">
    </points>
    <points frame="280" outside="0" occluded="0" keyframe="1" points="59.00,113.60" z_order="0">
    </points>
    <points frame="281" outside="0" occluded="0" keyframe="0" points="56.85,112.00" z_order="0">
    </points>
    <points frame="282" outside="0" occluded="0" keyframe="1" points="54.70,110.40" z_order="0">
    </points>
    <points frame="283" outside="0" occluded="0" keyframe="0" points="53.65,112.08" z_order="0">
    </points>
    <points frame="284" outside="0" occluded="0" keyframe="0" points="52.60,113.75" z_order="0">
    </points>
    <points frame="285" outside="0" occluded="0" keyframe="0" points="51.55,115.43" z_order="0">
    </points>
    <points frame="286" outside="0" occluded="0" keyframe="1" points="50.50,117.10" z_order="0">
    </points>
    <points frame="287" outside="0" occluded="0" keyframe="0" points="50.93,118.30" z_order="0">
    </points>
    <points frame="288" outside="0" occluded="0" keyframe="0" points="51.35,119.50" z_order="0">
    </points>
    <points frame="289" outside="0" occluded="0" keyframe="0" points="51.78,120.70" z_order="0">
    </points>
    <points frame="290" outside="0" occluded="0" keyframe="1" points="52.20,121.90" z_order="0">
    </points>
    <points frame="291" outside="0" occluded="0" keyframe="1" points="51.70,118.80" z_order="0">
    </points>
    <points frame="292" outside="0" occluded="0" keyframe="1" points="51.20,117.60" z_order="0">
    </points>
    <points frame="293" outside="0" occluded="0" keyframe="0" points="50.64,119.80" z_order="0">
    </points>
    <points frame="294" outside="0" occluded="0" keyframe="0" points="50.08,122.00" z_order="0">
    </points>
    <points frame="295" outside="0" occluded="0" keyframe="0" points="49.52,124.20" z_order="0">
    </points>
    <points frame="296" outside="0" occluded="0" keyframe="0" points="48.96,126.40" z_order="0">
    </points>
    <points frame="297" outside="0" occluded="0" keyframe="1" points="48.40,128.60" z_order="0">
    </points>
    <points frame="298" outside="0" occluded="0" keyframe="0" points="47.87,128.97" z_order="0">
    </points>
    <points frame="299" outside="0" occluded="0" keyframe="0" points="47.33,129.33" z_order="0">
    </points>
    <points frame="300" outside="0" occluded="0" keyframe="1" points="46.80,129.70" z_order="0">
    </points>
    <points frame="301" outside="0" occluded="0" keyframe="0" points="48.10,129.06" z_order="0">
    </points>
    <points frame="302" outside="0" occluded="0" keyframe="0" points="49.40,128.41" z_order="0">
    </points>
    <points frame="303" outside="0" occluded="0" keyframe="0" points="50.70,127.77" z_order="0">
    </points>
    <points frame="304" outside="0" occluded="0" keyframe="0" points="52.00,127.13" z_order="0">
    </points>
    <points frame="305" outside="0" occluded="0" keyframe="0" points="53.30,126.49" z_order="0">
    </points>
    <points frame="306" outside="0" occluded="0" keyframe="0" points="54.60,125.84" z_order="0">
    </points>
    <points frame="307" outside="0" occluded="0" keyframe="1" points="55.90,125.20" z_order="0">
    </points>
    <points frame="308" outside="0" occluded="0" keyframe="0" points="55.80,124.57" z_order="0">
    </points>
    <points frame="309" outside="0" occluded="0" keyframe="0" points="55.70,123.93" z_order="0">
    </points>
    <points frame="310" outside="0" occluded="0" keyframe="1" points="55.60,123.30" z_order="0">
    </points>
    <points frame="311" outside="0" occluded="0" keyframe="0" points="55.99,122.96" z_order="0">
    </points>
    <points frame="312" outside="0" occluded="0" keyframe="0" points="56.38,122.62" z_order="0">
    </points>
    <points frame="313" outside="0" occluded="0" keyframe="0" points="56.77,122.28" z_order="0">
    </points>
    <points frame="314" outside="0" occluded="0" keyframe="0" points="57.16,121.94" z_order="0">
    </points>
    <points frame="315" outside="0" occluded="0" keyframe="0" points="57.55,121.60" z_order="0">
    </points>
    <points frame="316" outside="0" occluded="0" keyframe="0" points="57.94,121.26" z_order="0">
    </points>
    <points frame="317" outside="0" occluded="0" keyframe="0" points="58.33,120.92" z_order="0">
    </points>
    <points frame="318" outside="0" occluded="0" keyframe="0" points="58.72,120.58" z_order="0">
    </points>
    <points frame="319" outside="0" occluded="0" keyframe="0" points="59.11,120.24" z_order="0">
    </points>
    <points frame="320" outside="0" occluded="0" keyframe="1" points="59.50,119.90" z_order="0">
    </points>
    <points frame="321" outside="0" occluded="0" keyframe="0" points="60.37,121.37" z_order="0">
    </points>
    <points frame="322" outside="0" occluded="0" keyframe="0" points="61.23,122.83" z_order="0">
    </points>
    <points frame="323" outside="0" occluded="0" keyframe="1" points="62.10,124.30" z_order="0">
    </points>
    <points frame="324" outside="0" occluded="0" keyframe="0" points="62.55,123.90" z_order="0">
    </points>
    <points frame="325" outside="0" occluded="0" keyframe="1" points="63.00,123.50" z_order="0">
    </points>
    <points frame="326" outside="0" occluded="0" keyframe="0" points="62.10,122.10" z_order="0">
    </points>
    <points frame="327" outside="0" occluded="0" keyframe="0" points="61.20,120.70" z_order="0">
    </points>
    <points frame="328" outside="0" occluded="0" keyframe="0" points="60.30,119.30" z_order="0">
    </points>
    <points frame="329" outside="0" occluded="0" keyframe="0" points="59.40,117.90" z_order="0">
    </points>
    <points frame="330" outside="0" occluded="0" keyframe="1" points="58.50,116.50" z_order="0">
    </points>
    <points frame="331" outside="0" occluded="0" keyframe="0" points="57.77,116.07" z_order="0">
    </points>
    <points frame="332" outside="0" occluded="0" keyframe="0" points="57.03,115.63" z_order="0">
    </points>
    <points frame="333" outside="0" occluded="0" keyframe="1" points="56.30,115.20" z_order="0">
    </points>
    <points frame="334" outside="0" occluded="0" keyframe="0" points="56.83,115.44" z_order="0">
    </points>
    <points frame="335" outside="0" occluded="0" keyframe="0" points="57.35,115.68" z_order="0">
    </points>
    <points frame="336" outside="0" occluded="0" keyframe="0" points="57.88,115.91" z_order="0">
    </points>
    <points frame="337" outside="0" occluded="0" keyframe="0" points="58.40,116.15" z_order="0">
    </points>
    <points frame="338" outside="0" occluded="0" keyframe="0" points="58.93,116.39" z_order="0">
    </points>
    <points frame="339" outside="0" occluded="0" keyframe="0" points="59.45,116.63" z_order="0">
    </points>
    <points frame="340" outside="0" occluded="0" keyframe="0" points="59.98,116.86" z_order="0">
    </points>
    <points frame="341" outside="0" occluded="0" keyframe="1" points="60.50,117.10" z_order="0">
    </points>
    <points frame="342" outside="0" occluded="0" keyframe="0" points="60.35,114.10" z_order="0">
    </points>
    <points frame="343" outside="0" occluded="0" keyframe="1" points="60.20,111.10" z_order="0">
    </points>
    <points frame="344" outside="0" occluded="0" keyframe="0" points="59.74,111.53" z_order="0">
    </points>
    <points frame="345" outside="0" occluded="0" keyframe="0" points="59.29,111.96" z_order="0">
    </points>
    <points frame="346" outside="0" occluded="0" keyframe="0" points="58.83,112.39" z_order="0">
    </points>
    <points frame="347" outside="0" occluded="0" keyframe="0" points="58.37,112.81" z_order="0">
    </points>
    <points frame="348" outside="0" occluded="0" keyframe="0" points="57.91,113.24" z_order="0">
    </points>
    <points frame="349" outside="0" occluded="0" keyframe="0" points="57.46,113.67" z_order="0">
    </points>
    <points frame="350" outside="0" occluded="0" keyframe="1" points="57.00,114.10" z_order="0">
    </points>
    <points frame="351" outside="0" occluded="0" keyframe="0" points="56.84,115.43" z_order="0">
    </points>
    <points frame="352" outside="0" occluded="0" keyframe="0" points="56.68,116.75" z_order="0">
    </points>
    <points frame="353" outside="0" occluded="0" keyframe="0" points="56.51,118.08" z_order="0">
    </points>
    <points frame="354" outside="0" occluded="0" keyframe="0" points="56.35,119.40" z_order="0">
    </points>
    <points frame="355" outside="0" occluded="0" keyframe="0" points="56.19,120.73" z_order="0">
    </points>
    <points frame="356" outside="0" occluded="0" keyframe="0" points="56.03,122.05" z_order="0">
    </points>
    <points frame="357" outside="0" occluded="0" keyframe="0" points="55.86,123.38" z_order="0">
    </points>
    <points frame="358" outside="0" occluded="0" keyframe="1" points="55.70,124.70" z_order="0">
    </points>
    <points frame="359" outside="0" occluded="0" keyframe="0" points="54.90,123.55" z_order="0">
    </points>
    <points frame="360" outside="0" occluded="0" keyframe="1" points="54.10,122.40" z_order="0">
    </points>
    <points frame="361" outside="0" occluded="0" keyframe="0" points="52.82,123.58" z_order="0">
    </points>
    <points frame="362" outside="0" occluded="0" keyframe="0" points="51.54,124.76" z_order="0">
    </points>
    <points frame="363" outside="0" occluded="0" keyframe="0" points="50.26,125.94" z_order="0">
    </points>
    <points frame="364" outside="0" occluded="0" keyframe="0" points="48.98,127.12" z_order="0">
    </points>
    <points frame="365" outside="0" occluded="0" keyframe="1" points="47.70,128.30" z_order="0">
    </points>
    <points frame="366" outside="0" occluded="0" keyframe="0" points="46.44,127.90" z_order="0">
    </points>
    <points frame="367" outside="0" occluded="0" keyframe="0" points="45.18,127.50" z_order="0">
    </points>
    <points frame="368" outside="0" occluded="0" keyframe="0" points="43.92,127.10" z_order="0">
    </points>
    <points frame="369" outside="0" occluded="0" keyframe="0" points="42.66,126.70" z_order="0">
    </points>
    <points frame="370" outside="0" occluded="0" keyframe="1" points="41.40,126.30" z_order="0">
    </points>
    <points frame="371" outside="0" occluded="0" keyframe="0" points="41.95,125.30" z_order="0">
    </points>
    <points frame="372" outside="0" occluded="0" keyframe="1" points="42.50,124.30" z_order="0">
    </points>
    <points frame="373" outside="0" occluded="0" keyframe="0" points="42.47,125.50" z_order="0">
    </points>
    <points frame="374" outside="0" occluded="0" keyframe="0" points="42.43,126.70" z_order="0">
    </points>
    <points frame="375" outside="0" occluded="0" keyframe="1" points="42.40,127.90" z_order="0">
    </points>
    <points frame="376" outside="0" occluded="0" keyframe="0" points="42.65,131.08" z_order="0">
    </points>
    <points frame="377" outside="0" occluded="0" keyframe="0" points="42.90,134.25" z_order="0">
    </points>
    <points frame="378" outside="0" occluded="0" keyframe="0" points="43.15,137.43" z_order="0">
    </points>
    <points frame="379" outside="0" occluded="0" keyframe="1" points="43.40,140.60" z_order="0">
    </points>
    <points frame="380" outside="0" occluded="0" keyframe="1" points="41.90,138.50" z_order="0">
    </points>
    <points frame="381" outside="0" occluded="0" keyframe="1" points="38.70,137.40" z_order="0">
    </points>
    <points frame="382" outside="0" occluded="0" keyframe="1" points="36.50,133.90" z_order="0">
    </points>
    <points frame="383" outside="0" occluded="0" keyframe="1" points="34.40,131.90" z_order="0">
    </points>
    <points frame="384" outside="0" occluded="1" keyframe="1" points="34.24,131.83" z_order="0">
    </points>
    <points frame="385" outside="0" occluded="1" keyframe="0" points="34.08,131.81" z_order="0">
    </points>
    <points frame="386" outside="0" occluded="1" keyframe="0" points="33.92,131.80" z_order="0">
    </points>
    <points frame="387" outside="0" occluded="1" keyframe="0" points="33.76,131.79" z_order="0">
    </points>
    <points frame="388" outside="0" occluded="1" keyframe="0" points="33.60,131.77" z_order="0">
    </points>
    <points frame="389" outside="0" occluded="1" keyframe="0" points="33.44,131.76" z_order="0">
    </points>
    <points frame="390" outside="0" occluded="1" keyframe="0" points="33.28,131.75" z_order="0">
    </points>
    <points frame="391" outside="0" occluded="1" keyframe="0" points="33.11,131.73" z_order="0">
    </points>
    <points frame="392" outside="0" occluded="1" keyframe="0" points="32.95,131.72" z_order="0">
    </points>
    <points frame="393" outside="0" occluded="1" keyframe="0" points="32.79,131.71" z_order="0">
    </points>
    <points frame="394" outside="0" occluded="1" keyframe="0" points="32.63,131.69" z_order="0">
    </points>
    <points frame="395" outside="0" occluded="1" keyframe="0" points="32.47,131.68" z_order="0">
    </points>
    <points frame="396" outside="0" occluded="1" keyframe="0" points="32.31,131.67" z_order="0">
    </points>
    <points frame="397" outside="0" occluded="1" keyframe="0" points="32.15,131.65" z_order="0">
    </points>
    <points frame="398" outside="0" occluded="1" keyframe="0" points="31.98,131.64" z_order="0">
    </points>
    <points frame="399" outside="0" occluded="1" keyframe="0" points="31.82,131.63" z_order="0">
    </points>
    <points frame="400" outside="0" occluded="1" keyframe="0" points="31.66,131.61" z_order="0">
    </points>
    <points frame="401" outside="0" occluded="1" keyframe="0" points="31.50,131.60" z_order="0">
    </points>
    <points frame="402" outside="0" occluded="1" keyframe="0" points="31.34,131.59" z_order="0">
    </points>
    <points frame="403" outside="0" occluded="1" keyframe="0" points="31.18,131.57" z_order="0">
    </points>
    <points frame="404" outside="0" occluded="1" keyframe="0" points="31.02,131.56" z_order="0">
    </points>
    <points frame="405" outside="0" occluded="1" keyframe="0" points="30.86,131.55" z_order="0">
    </points>
    <points frame="406" outside="0" occluded="1" keyframe="0" points="30.69,131.53" z_order="0">
    </points>
    <points frame="407" outside="0" occluded="1" keyframe="0" points="30.53,131.52" z_order="0">
    </points>
    <points frame="408" outside="0" occluded="1" keyframe="0" points="30.37,131.51" z_order="0">
    </points>
    <points frame="409" outside="0" occluded="1" keyframe="0" points="30.21,131.49" z_order="0">
    </points>
    <points frame="410" outside="0" occluded="1" keyframe="0" points="30.05,131.48" z_order="0">
    </points>
    <points frame="411" outside="0" occluded="1" keyframe="0" points="29.89,131.47" z_order="0">
    </points>
    <points frame="412" outside="0" occluded="1" keyframe="0" points="29.73,131.45" z_order="0">
    </points>
    <points frame="413" outside="0" occluded="1" keyframe="0" points="29.56,131.44" z_order="0">
    </points>
    <points frame="414" outside="0" occluded="1" keyframe="0" points="29.40,131.43" z_order="0">
    </points>
    <points frame="415" outside="0" occluded="1" keyframe="0" points="29.24,131.41" z_order="0">
    </points>
    <points frame="416" outside="0" occluded="1" keyframe="0" points="29.08,131.40" z_order="0">
    </points>
    <points frame="417" outside="0" occluded="1" keyframe="0" points="28.92,131.39" z_order="0">
    </points>
    <points frame="418" outside="0" occluded="1" keyframe="0" points="28.76,131.37" z_order="0">
    </points>
    <points frame="419" outside="0" occluded="1" keyframe="0" points="28.60,131.36" z_order="0">
    </points>
    <points frame="420" outside="0" occluded="1" keyframe="0" points="28.44,131.35" z_order="0">
    </points>
    <points frame="421" outside="0" occluded="1" keyframe="0" points="28.27,131.33" z_order="0">
    </points>
    <points frame="422" outside="0" occluded="1" keyframe="0" points="28.11,131.32" z_order="0">
    </points>
    <points frame="423" outside="0" occluded="1" keyframe="0" points="27.95,131.31" z_order="0">
    </points>
    <points frame="424" outside="0" occluded="1" keyframe="0" points="27.79,131.29" z_order="0">
    </points>
    <points frame="425" outside="0" occluded="1" keyframe="0" points="27.63,131.28" z_order="0">
    </points>
    <points frame="426" outside="0" occluded="1" keyframe="0" points="27.47,131.27" z_order="0">
    </points>
    <points frame="427" outside="0" occluded="1" keyframe="0" points="27.31,131.25" z_order="0">
    </points>
    <points frame="428" outside="0" occluded="1" keyframe="0" points="27.14,131.24" z_order="0">
    </points>
    <points frame="429" outside="0" occluded="1" keyframe="0" points="26.98,131.23" z_order="0">
    </points>
    <points frame="430" outside="0" occluded="1" keyframe="0" points="26.82,131.21" z_order="0">
    </points>
    <points frame="431" outside="0" occluded="1" keyframe="0" points="26.66,131.20" z_order="0">
    </points>
    <points frame="432" outside="0" occluded="1" keyframe="0" points="26.50,131.19" z_order="0">
    </points>
    <points frame="433" outside="0" occluded="1" keyframe="0" points="26.34,131.17" z_order="0">
    </points>
    <points frame="434" outside="0" occluded="1" keyframe="0" points="26.18,131.16" z_order="0">
    </points>
    <points frame="435" outside="0" occluded="1" keyframe="0" points="26.02,131.15" z_order="0">
    </points>
    <points frame="436" outside="0" occluded="1" keyframe="0" points="25.85,131.13" z_order="0">
    </points>
    <points frame="437" outside="0" occluded="1" keyframe="0" points="25.69,131.12" z_order="0">
    </points>
    <points frame="438" outside="0" occluded="1" keyframe="0" points="25.53,131.11" z_order="0">
    </points>
    <points frame="439" outside="0" occluded="1" keyframe="0" points="25.37,131.09" z_order="0">
    </points>
    <points frame="440" outside="0" occluded="1" keyframe="0" points="25.21,131.08" z_order="0">
    </points>
    <points frame="441" outside="0" occluded="1" keyframe="0" points="25.05,131.07" z_order="0">
    </points>
    <points frame="442" outside="0" occluded="1" keyframe="0" points="24.89,131.05" z_order="0">
    </points>
    <points frame="443" outside="0" occluded="1" keyframe="0" points="24.72,131.04" z_order="0">
    </points>
    <points frame="444" outside="0" occluded="1" keyframe="0" points="24.56,131.03" z_order="0">
    </points>
    <points frame="445" outside="0" occluded="1" keyframe="0" points="24.40,131.01" z_order="0">
    </points>
    <points frame="446" outside="0" occluded="1" keyframe="0" points="24.24,131.00" z_order="0">
    </points>
    <points frame="447" outside="0" occluded="1" keyframe="0" points="24.08,130.99" z_order="0">
    </points>
    <points frame="448" outside="0" occluded="1" keyframe="0" points="23.92,130.97" z_order="0">
    </points>
    <points frame="449" outside="0" occluded="1" keyframe="0" points="23.76,130.96" z_order="0">
    </points>
    <points frame="450" outside="0" occluded="1" keyframe="0" points="23.59,130.95" z_order="0">
    </points>
    <points frame="451" outside="0" occluded="1" keyframe="0" points="23.43,130.93" z_order="0">
    </points>
    <points frame="452" outside="0" occluded="1" keyframe="0" points="23.27,130.92" z_order="0">
    </points>
    <points frame="453" outside="0" occluded="1" keyframe="0" points="23.11,130.91" z_order="0">
    </points>
    <points frame="454" outside="0" occluded="1" keyframe="0" points="22.95,130.89" z_order="0">
    </points>
    <points frame="455" outside="0" occluded="1" keyframe="0" points="22.79,130.88" z_order="0">
    </points>
    <points frame="456" outside="0" occluded="1" keyframe="0" points="22.63,130.87" z_order="0">
    </points>
    <points frame="457" outside="0" occluded="1" keyframe="0" points="22.47,130.85" z_order="0">
    </points>
    <points frame="458" outside="0" occluded="1" keyframe="0" points="22.30,130.84" z_order="0">
    </points>
    <points frame="459" outside="0" occluded="1" keyframe="0" points="22.14,130.83" z_order="0">
    </points>
    <points frame="460" outside="0" occluded="1" keyframe="0" points="21.98,130.81" z_order="0">
    </points>
    <points frame="461" outside="0" occluded="1" keyframe="0" points="21.82,130.80" z_order="0">
    </points>
    <points frame="462" outside="0" occluded="1" keyframe="0" points="21.66,130.79" z_order="0">
    </points>
    <points frame="463" outside="0" occluded="1" keyframe="0" points="21.50,130.77" z_order="0">
    </points>
    <points frame="464" outside="0" occluded="1" keyframe="0" points="21.34,130.76" z_order="0">
    </points>
    <points frame="465" outside="0" occluded="1" keyframe="0" points="21.17,130.75" z_order="0">
    </points>
    <points frame="466" outside="0" occluded="1" keyframe="0" points="21.01,130.73" z_order="0">
    </points>
    <points frame="467" outside="0" occluded="1" keyframe="0" points="20.85,130.72" z_order="0">
    </points>
    <points frame="468" outside="0" occluded="1" keyframe="0" points="20.69,130.71" z_order="0">
    </points>
    <points frame="469" outside="0" occluded="1" keyframe="0" points="20.53,130.69" z_order="0">
    </points>
    <points frame="470" outside="0" occluded="1" keyframe="0" points="20.37,130.68" z_order="0">
    </points>
    <points frame="471" outside="0" occluded="1" keyframe="0" points="20.21,130.67" z_order="0">
    </points>
    <points frame="472" outside="0" occluded="1" keyframe="0" points="20.05,130.65" z_order="0">
    </points>
    <points frame="473" outside="0" occluded="1" keyframe="0" points="19.88,130.64" z_order="0">
    </points>
    <points frame="474" outside="0" occluded="1" keyframe="0" points="19.72,130.63" z_order="0">
    </points>
    <points frame="475" outside="0" occluded="1" keyframe="0" points="19.56,130.61" z_order="0">
    </points>
    <points frame="476" outside="0" occluded="0" keyframe="1" points="19.40,130.60" z_order="0">
    </points>
    <points frame="477" outside="0" occluded="0" keyframe="0" points="19.32,129.63" z_order="0">
    </points>
    <points frame="478" outside="0" occluded="0" keyframe="0" points="19.23,128.67" z_order="0">
    </points>
    <points frame="479" outside="0" occluded="0" keyframe="0" points="19.15,127.70" z_order="0">
    </points>
    <points frame="480" outside="0" occluded="0" keyframe="0" points="19.07,126.73" z_order="0">
    </points>
    <points frame="481" outside="0" occluded="0" keyframe="0" points="18.98,125.77" z_order="0">
    </points>
    <points frame="482" outside="0" occluded="0" keyframe="1" points="18.90,124.80" z_order="0">
    </points>
    <points frame="483" outside="0" occluded="1" keyframe="1" points="23.30,134.10" z_order="0">
    </points>
    <points frame="484" outside="0" occluded="1" keyframe="0" points="23.33,133.76" z_order="0">
    </points>
    <points frame="485" outside="0" occluded="1" keyframe="0" points="23.35,133.43" z_order="0">
    </points>
    <points frame="486" outside="0" occluded="1" keyframe="0" points="23.38,133.09" z_order="0">
    </points>
    <points frame="487" outside="0" occluded="1" keyframe="0" points="23.41,132.75" z_order="0">
    </points>
    <points frame="488" outside="0" occluded="1" keyframe="0" points="23.43,132.42" z_order="0">
    </points>
    <points frame="489" outside="0" occluded="1" keyframe="0" points="23.46,132.08" z_order="0">
    </points>
    <points frame="490" outside="0" occluded="1" keyframe="0" points="23.48,131.74" z_order="0">
    </points>
    <points frame="491" outside="0" occluded="1" keyframe="0" points="23.51,131.41" z_order="0">
    </points>
    <points frame="492" outside="0" occluded="1" keyframe="0" points="23.54,131.07" z_order="0">
    </points>
    <points frame="493" outside="0" occluded="1" keyframe="0" points="23.56,130.73" z_order="0">
    </points>
    <points frame="494" outside="0" occluded="1" keyframe="0" points="23.59,130.39" z_order="0">
    </points>
    <points frame="495" outside="0" occluded="1" keyframe="0" points="23.62,130.06" z_order="0">
    </points>
    <points frame="496" outside="0" occluded="1" keyframe="0" points="23.64,129.72" z_order="0">
    </points>
    <points frame="497" outside="0" occluded="1" keyframe="0" points="23.67,129.38" z_order="0">
    </points>
    <points frame="498" outside="0" occluded="1" keyframe="0" points="23.69,129.05" z_order="0">
    </points>
    <points frame="499" outside="0" occluded="1" keyframe="0" points="23.72,128.71" z_order="0">
    </points>
    <points frame="500" outside="0" occluded="1" keyframe="0" points="23.75,128.37" z_order="0">
    </points>
    <points frame="501" outside="0" occluded="1" keyframe="0" points="23.77,128.04" z_order="0">
    </points>
    <points frame="502" outside="0" occluded="0" keyframe="1" points="23.80,127.70" z_order="0">
    </points>
    <points frame="503" outside="0" occluded="0" keyframe="0" points="24.90,127.70" z_order="0">
    </points>
    <points frame="504" outside="0" occluded="0" keyframe="0" points="26.00,127.70" z_order="0">
    </points>
    <points frame="505" outside="0" occluded="0" keyframe="0" points="27.10,127.70" z_order="0">
    </points>
    <points frame="506" outside="0" occluded="0" keyframe="1" points="28.20,127.70" z_order="0">
    </points>
    <points frame="507" outside="0" occluded="0" keyframe="1" points="28.50,129.20" z_order="0">
    </points>
    <points frame="508" outside="0" occluded="0" keyframe="0" points="30.95,131.40" z_order="0">
    </points>
    <points frame="509" outside="0" occluded="0" keyframe="1" points="33.40,133.60" z_order="0">
    </points>
    <points frame="510" outside="0" occluded="0" keyframe="0" points="33.60,134.03" z_order="0">
    </points>
    <points frame="511" outside="0" occluded="0" keyframe="0" points="33.80,134.47" z_order="0">
    </points>
    <points frame="512" outside="0" occluded="0" keyframe="1" points="34.00,134.90" z_order="0">
    </points>
    <points frame="513" outside="0" occluded="0" keyframe="0" points="33.47,136.77" z_order="0">
    </points>
    <points frame="514" outside="0" occluded="0" keyframe="0" points="32.93,138.63" z_order="0">
    </points>
    <points frame="515" outside="0" occluded="0" keyframe="1" points="32.40,140.50" z_order="0">
    </points>
    <points frame="516" outside="0" occluded="0" keyframe="1" points="29.20,142.40" z_order="0">
    </points>
    <points frame="517" outside="0" occluded="0" keyframe="0" points="28.15,142.85" z_order="0">
    </points>
    <points frame="518" outside="0" occluded="0" keyframe="1" points="27.10,143.30" z_order="0">
    </points>
    <points frame="519" outside="0" occluded="0" keyframe="0" points="26.80,144.50" z_order="0">
    </points>
    <points frame="520" outside="0" occluded="0" keyframe="1" points="26.50,145.70" z_order="0">
    </points>
    <points frame="521" outside="0" occluded="0" keyframe="0" points="27.93,149.65" z_order="0">
    </points>
    <points frame="522" outside="0" occluded="0" keyframe="0" points="29.35,153.60" z_order="0">
    </points>
    <points frame="523" outside="0" occluded="0" keyframe="0" points="30.78,157.55" z_order="0">
    </points>
    <points frame="524" outside="0" occluded="0" keyframe="1" points="32.20,161.50" z_order="0">
    </points>
    <points frame="525" outside="0" occluded="0" keyframe="0" points="31.45,163.95" z_order="0">
    </points>
    <points frame="526" outside="0" occluded="0" keyframe="1" points="30.70,166.40" z_order="0">
    </points>
    <points frame="527" outside="0" occluded="0" keyframe="1" points="25.00,167.70" z_order="0">
    </points>
    <points frame="528" outside="0" occluded="0" keyframe="1" points="19.90,169.70" z_order="0">
    </points>
    <points frame="529" outside="0" occluded="0" keyframe="1" points="17.90,172.90" z_order="0">
    </points>
    <points frame="530" outside="0" occluded="0" keyframe="0" points="17.80,175.65" z_order="0">
    </points>
    <points frame="531" outside="0" occluded="0" keyframe="1" points="17.70,178.40" z_order="0">
    </points>
    <points frame="532" outside="0" occluded="0" keyframe="0" points="19.62,182.54" z_order="0">
    </points>
    <points frame="533" outside="0" occluded="0" keyframe="0" points="21.54,186.68" z_order="0">
    </points>
    <points frame="534" outside="0" occluded="0" keyframe="0" points="23.46,190.82" z_order="0">
    </points>
    <points frame="535" outside="0" occluded="0" keyframe="0" points="25.38,194.96" z_order="0">
    </points>
    <points frame="536" outside="0" occluded="0" keyframe="1" points="27.30,199.10" z_order="0">
    </points>
    <points frame="537" outside="0" occluded="0" keyframe="1" points="27.80,203.60" z_order="0">
    </points>
    <points frame="538" outside="0" occluded="0" keyframe="0" points="26.80,205.45" z_order="0">
    </points>
    <points frame="539" outside="0" occluded="0" keyframe="1" points="25.80,207.30" z_order="0">
    </points>
    <points frame="540" outside="0" occluded="0" keyframe="1" points="23.20,206.70" z_order="0">
    </points>
    <points frame="541" outside="0" occluded="0" keyframe="0" points="25.83,208.10" z_order="0">
    </points>
    <points frame="542" outside="0" occluded="0" keyframe="0" points="28.47,209.50" z_order="0">
    </points>
    <points frame="543" outside="0" occluded="0" keyframe="1" points="31.10,210.90" z_order="0">
    </points>
    <points frame="544" outside="0" occluded="0" keyframe="0" points="31.70,210.00" z_order="0">
    </points>
    <points frame="545" outside="0" occluded="0" keyframe="1" points="32.30,209.10" z_order="0">
    </points>
    <points frame="546" outside="0" occluded="0" keyframe="1" points="32.20,209.40" z_order="0">
    </points>
    <points frame="547" outside="0" occluded="0" keyframe="0" points="31.33,209.97" z_order="0">
    </points>
    <points frame="548" outside="0" occluded="0" keyframe="0" points="30.47,210.53" z_order="0">
    </points>
    <points frame="549" outside="0" occluded="0" keyframe="1" points="29.60,211.10" z_order="0">
    </points>
    <points frame="550" outside="0" occluded="0" keyframe="0" points="29.60,211.55" z_order="0">
    </points>
    <points frame="551" outside="0" occluded="0" keyframe="1" points="29.60,212.00" z_order="0">
    </points>
    <points frame="552" outside="0" occluded="0" keyframe="0" points="29.80,210.25" z_order="0">
    </points>
    <points frame="553" outside="0" occluded="0" keyframe="1" points="30.00,208.50" z_order="0">
    </points>
    <points frame="554" outside="0" occluded="0" keyframe="0" points="32.20,206.37" z_order="0">
    </points>
    <points frame="555" outside="0" occluded="0" keyframe="0" points="34.40,204.23" z_order="0">
    </points>
    <points frame="556" outside="0" occluded="0" keyframe="1" points="36.60,202.10" z_order="0">
    </points>
    <points frame="557" outside="0" occluded="0" keyframe="0" points="37.02,201.33" z_order="0">
    </points>
    <points frame="558" outside="0" occluded="0" keyframe="0" points="37.43,200.57" z_order="0">
    </points>
    <points frame="559" outside="0" occluded="0" keyframe="0" points="37.85,199.80" z_order="0">
    </points>
    <points frame="560" outside="0" occluded="0" keyframe="0" points="38.27,199.03" z_order="0">
    </points>
    <points frame="561" outside="0" occluded="0" keyframe="0" points="38.68,198.27" z_order="0">
    </points>
    <points frame="562" outside="0" occluded="0" keyframe="1" points="39.10,197.50" z_order="0">
    </points>
    <points frame="563" outside="0" occluded="0" keyframe="0" points="38.10,196.95" z_order="0">
    </points>
    <points frame="564" outside="0" occluded="0" keyframe="0" points="37.10,196.40" z_order="0">
    </points>
    <points frame="565" outside="0" occluded="0" keyframe="0" points="36.10,195.85" z_order="0">
    </points>
    <points frame="566" outside="0" occluded="0" keyframe="1" points="35.10,195.30" z_order="0">
    </points>
    <points frame="567" outside="0" occluded="0" keyframe="0" points="34.98,194.35" z_order="0">
    </points>
    <points frame="568" outside="0" occluded="0" keyframe="0" points="34.85,193.40" z_order="0">
    </points>
    <points frame="569" outside="0" occluded="0" keyframe="0" points="34.73,192.45" z_order="0">
    </points>
    <points frame="570" outside="0" occluded="0" keyframe="1" points="34.60,191.50" z_order="0">
    </points>
    <points frame="571" outside="0" occluded="0" keyframe="0" points="36.32,191.97" z_order="0">
    </points>
    <points frame="572" outside="0" occluded="0" keyframe="0" points="38.03,192.43" z_order="0">
    </points>
    <points frame="573" outside="0" occluded="0" keyframe="0" points="39.75,192.90" z_order="0">
    </points>
    <points frame="574" outside="0" occluded="0" keyframe="0" points="41.47,193.37" z_order="0">
    </points>
    <points frame="575" outside="0" occluded="0" keyframe="0" points="43.18,193.83" z_order="0">
    </points>
    <points frame="576" outside="0" occluded="0" keyframe="1" points="44.90,194.30" z_order="0">
    </points>
    <points frame="577" outside="0" occluded="0" keyframe="0" points="44.66,193.91" z_order="0">
    </points>
    <points frame="578" outside="0" occluded="0" keyframe="0" points="44.42,193.52" z_order="0">
    </points>
    <points frame="579" outside="0" occluded="0" keyframe="0" points="44.18,193.13" z_order="0">
    </points>
    <points frame="580" outside="0" occluded="0" keyframe="0" points="43.94,192.74" z_order="0">
    </points>
    <points frame="581" outside="0" occluded="0" keyframe="0" points="43.70,192.35" z_order="0">
    </points>
    <points frame="582" outside="0" occluded="0" keyframe="0" points="43.46,191.96" z_order="0">
    </points>
    <points frame="583" outside="0" occluded="0" keyframe="0" points="43.22,191.57" z_order="0">
    </points>
    <points frame="584" outside="0" occluded="0" keyframe="0" points="42.98,191.18" z_order="0">
    </points>
    <points frame="585" outside="0" occluded="0" keyframe="0" points="42.74,190.79" z_order="0">
    </points>
    <points frame="586" outside="0" occluded="0" keyframe="1" points="42.50,190.40" z_order="0">
    </points>
    <points frame="587" outside="0" occluded="0" keyframe="0" points="42.84,190.40" z_order="0">
    </points>
    <points frame="588" outside="0" occluded="0" keyframe="0" points="43.18,190.40" z_order="0">
    </points>
    <points frame="589" outside="0" occluded="0" keyframe="0" points="43.52,190.40" z_order="0">
    </points>
    <points frame="590" outside="0" occluded="0" keyframe="0" points="43.86,190.40" z_order="0">
    </points>
    <points frame="591" outside="0" occluded="0" keyframe="0" points="44.20,190.40" z_order="0">
    </points>
    <points frame="592" outside="0" occluded="0" keyframe="0" points="44.54,190.40" z_order="0">
    </points>
    <points frame="593" outside="0" occluded="0" keyframe="0" points="44.88,190.40" z_order="0">
    </points>
    <points frame="594" outside="0" occluded="0" keyframe="0" points="45.22,190.40" z_order="0">
    </points>
    <points frame="595" outside="0" occluded="0" keyframe="0" points="45.56,190.40" z_order="0">
    </points>
    <points frame="596" outside="0" occluded="0" keyframe="1" points="45.90,190.40" z_order="0">
    </points>
    <points frame="597" outside="0" occluded="0" keyframe="0" points="45.22,191.14" z_order="0">
    </points>
    <points frame="598" outside="0" occluded="0" keyframe="0" points="44.54,191.88" z_order="0">
    </points>
    <points frame="599" outside="0" occluded="0" keyframe="0" points="43.86,192.62" z_order="0">
    </points>
    <points frame="600" outside="0" occluded="0" keyframe="0" points="43.18,193.36" z_order="0">
    </points>
    <points frame="601" outside="0" occluded="0" keyframe="1" points="42.50,194.10" z_order="0">
    </points>
    <points frame="602" outside="0" occluded="0" keyframe="0" points="42.37,195.33" z_order="0">
    </points>
    <points frame="603" outside="0" occluded="0" keyframe="0" points="42.23,196.57" z_order="0">
    </points>
    <points frame="604" outside="0" occluded="0" keyframe="1" points="42.10,197.80" z_order="0">
    </points>
    <points frame="605" outside="0" occluded="0" keyframe="0" points="43.30,195.55" z_order="0">
    </points>
    <points frame="606" outside="0" occluded="0" keyframe="1" points="44.50,193.30" z_order="0">
    </points>
    <points frame="607" outside="0" occluded="0" keyframe="1" points="42.70,192.60" z_order="0">
    </points>
    <points frame="608" outside="0" occluded="0" keyframe="1" points="44.90,192.80" z_order="0">
    </points>
    <points frame="609" outside="0" occluded="0" keyframe="0" points="44.80,193.30" z_order="0">
    </points>
    <points frame="610" outside="0" occluded="0" keyframe="1" points="44.70,193.80" z_order="0">
    </points>
    <points frame="611" outside="0" occluded="0" keyframe="0" points="44.15,192.35" z_order="0">
    </points>
    <points frame="612" outside="0" occluded="0" keyframe="1" points="43.60,190.90" z_order="0">
    </points>
    <points frame="613" outside="0" occluded="0" keyframe="0" points="45.05,191.63" z_order="0">
    </points>
    <points frame="614" outside="0" occluded="0" keyframe="0" points="46.50,192.35" z_order="0">
    </points>
    <points frame="615" outside="0" occluded="0" keyframe="0" points="47.95,193.08" z_order="0">
    </points>
    <points frame="616" outside="0" occluded="0" keyframe="1" points="49.40,193.80" z_order="0">
    </points>
    <points frame="617" outside="0" occluded="0" keyframe="0" points="48.44,189.64" z_order="0">
    </points>
    <points frame="618" outside="0" occluded="0" keyframe="0" points="47.48,185.48" z_order="0">
    </points>
    <points frame="619" outside="0" occluded="0" keyframe="0" points="46.52,181.32" z_order="0">
    </points>
    <points frame="620" outside="0" occluded="0" keyframe="0" points="45.56,177.16" z_order="0">
    </points>
    <points frame="621" outside="0" occluded="0" keyframe="1" points="44.60,173.00" z_order="0">
    </points>
    <points frame="622" outside="0" occluded="0" keyframe="0" points="43.65,167.45" z_order="0">
    </points>
    <points frame="623" outside="0" occluded="0" keyframe="1" points="42.70,161.90" z_order="0">
    </points>
    <points frame="624" outside="0" occluded="0" keyframe="1" points="41.70,156.50" z_order="0">
    </points>
    <points frame="625" outside="0" occluded="0" keyframe="0" points="42.15,154.10" z_order="0">
    </points>
    <points frame="626" outside="0" occluded="0" keyframe="1" points="42.60,151.70" z_order="0">
    </points>
    <points frame="627" outside="0" occluded="0" keyframe="0" points="41.53,148.13" z_order="0">
    </points>
    <points frame="628" outside="0" occluded="0" keyframe="0" points="40.47,144.57" z_order="0">
    </points>
    <points frame="629" outside="0" occluded="0" keyframe="1" points="39.40,141.00" z_order="0">
    </points>
    <points frame="630" outside="0" occluded="0" keyframe="1" points="39.00,137.60" z_order="0">
    </points>
    <points frame="631" outside="0" occluded="0" keyframe="0" points="38.25,136.95" z_order="0">
    </points>
    <points frame="632" outside="0" occluded="0" keyframe="0" points="37.50,136.30" z_order="0">
    </points>
    <points frame="633" outside="0" occluded="0" keyframe="0" points="36.75,135.65" z_order="0">
    </points>
    <points frame="634" outside="0" occluded="0" keyframe="1" points="36.00,135.00" z_order="0">
    </points>
    <points frame="635" outside="0" occluded="0" keyframe="0" points="36.35,132.85" z_order="0">
    </points>
    <points frame="636" outside="0" occluded="0" keyframe="1" points="36.70,130.70" z_order="0">
    </points>
    <points frame="637" outside="0" occluded="0" keyframe="0" points="37.12,129.26" z_order="0">
    </points>
    <points frame="638" outside="0" occluded="0" keyframe="0" points="37.54,127.82" z_order="0">
    </points>
    <points frame="639" outside="0" occluded="0" keyframe="0" points="37.96,126.38" z_order="0">
    </points>
    <points frame="640" outside="0" occluded="0" keyframe="0" points="38.38,124.94" z_order="0">
    </points>
    <points frame="641" outside="0" occluded="0" keyframe="1" points="38.80,123.50" z_order="0">
    </points>
    <points frame="642" outside="0" occluded="0" keyframe="0" points="39.20,123.63" z_order="0">
    </points>
    <points frame="643" outside="0" occluded="0" keyframe="0" points="39.60,123.77" z_order="0">
    </points>
    <points frame="644" outside="0" occluded="0" keyframe="1" points="40.00,123.90" z_order="0">
    </points>
    <points frame="645" outside="0" occluded="0" keyframe="0" points="39.80,121.20" z_order="0">
    </points>
    <points frame="646" outside="0" occluded="0" keyframe="1" points="39.60,118.50" z_order="0">
    </points>
    <points frame="647" outside="0" occluded="0" keyframe="0" points="39.50,117.96" z_order="0">
    </points>
    <points frame="648" outside="0" occluded="0" keyframe="0" points="39.40,117.42" z_order="0">
    </points>
    <points frame="649" outside="0" occluded="0" keyframe="0" points="39.30,116.88" z_order="0">
    </points>
    <points frame="650" outside="0" occluded="0" keyframe="0" points="39.20,116.34" z_order="0">
    </points>
    <points frame="651" outside="0" occluded="0" keyframe="0" points="39.10,115.80" z_order="0">
    </points>
    <points frame="652" outside="0" occluded="0" keyframe="0" points="39.00,115.26" z_order="0">
    </points>
    <points frame="653" outside="0" occluded="0" keyframe="0" points="38.90,114.72" z_order="0">
    </points>
    <points frame="654" outside="0" occluded="0" keyframe="0" points="38.80,114.18" z_order="0">
    </points>
    <points frame="655" outside="0" occluded="0" keyframe="0" points="38.70,113.64" z_order="0">
    </points>
    <points frame="656" outside="0" occluded="0" keyframe="1" points="38.60,113.10" z_order="0">
    </points>
    <points frame="657" outside="0" occluded="0" keyframe="0" points="39.37,113.33" z_order="0">
    </points>
    <points frame="658" outside="0" occluded="0" keyframe="0" points="40.13,113.57" z_order="0">
    </points>
    <points frame="659" outside="0" occluded="0" keyframe="1" points="40.90,113.80" z_order="0">
    </points>
    <points frame="660" outside="0" occluded="0" keyframe="1" points="42.90,114.80" z_order="0">
    </points>
    <points frame="661" outside="0" occluded="0" keyframe="1" points="43.60,116.10" z_order="0">
    </points>
    <points frame="662" outside="0" occluded="0" keyframe="1" points="43.20,114.50" z_order="0">
    </points>
    <points frame="663" outside="0" occluded="0" keyframe="0" points="44.00,112.80" z_order="0">
    </points>
    <points frame="664" outside="0" occluded="0" keyframe="1" points="44.80,111.10" z_order="0">
    </points>
    <points frame="665" outside="0" occluded="0" keyframe="0" points="43.15,110.90" z_order="0">
    </points>
    <points frame="666" outside="0" occluded="0" keyframe="1" points="41.50,110.70" z_order="0">
    </points>
    <points frame="667" outside="0" occluded="0" keyframe="0" points="41.01,110.80" z_order="0">
    </points>
    <points frame="668" outside="0" occluded="0" keyframe="0" points="40.52,110.90" z_order="0">
    </points>
    <points frame="669" outside="0" occluded="0" keyframe="0" points="40.03,111.00" z_order="0">
    </points>
    <points frame="670" outside="0" occluded="0" keyframe="0" points="39.54,111.10" z_order="0">
    </points>
    <points frame="671" outside="0" occluded="0" keyframe="0" points="39.05,111.20" z_order="0">
    </points>
    <points frame="672" outside="0" occluded="0" keyframe="0" points="38.56,111.30" z_order="0">
    </points>
    <points frame="673" outside="0" occluded="0" keyframe="0" points="38.07,111.40" z_order="0">
    </points>
    <points frame="674" outside="0" occluded="0" keyframe="0" points="37.58,111.50" z_order="0">
    </points>
    <points frame="675" outside="0" occluded="0" keyframe="0" points="37.09,111.60" z_order="0">
    </points>
    <points frame="676" outside="0" occluded="0" keyframe="1" points="36.60,111.70" z_order="0">
    </points>
    <points frame="677" outside="0" occluded="0" keyframe="0" points="38.65,112.20" z_order="0">
    </points>
    <points frame="678" outside="0" occluded="0" keyframe="1" points="40.70,112.70" z_order="0">
    </points>
    <points frame="679" outside="0" occluded="0" keyframe="1" points="40.30,111.50" z_order="0">
    </points>
    <points frame="680" outside="0" occluded="0" keyframe="0" points="39.91,112.57" z_order="0">
    </points>
    <points frame="681" outside="0" occluded="0" keyframe="0" points="39.53,113.64" z_order="0">
    </points>
    <points frame="682" outside="0" occluded="0" keyframe="0" points="39.14,114.71" z_order="0">
    </points>
    <points frame="683" outside="0" occluded="0" keyframe="0" points="38.76,115.79" z_order="0">
    </points>
    <points frame="684" outside="0" occluded="0" keyframe="0" points="38.37,116.86" z_order="0">
    </points>
    <points frame="685" outside="0" occluded="0" keyframe="0" points="37.99,117.93" z_order="0">
    </points>
    <points frame="686" outside="0" occluded="0" keyframe="1" points="37.60,119.00" z_order="0">
    </points>
    <points frame="687" outside="0" occluded="0" keyframe="0" points="37.63,120.20" z_order="0">
    </points>
    <points frame="688" outside="0" occluded="0" keyframe="0" points="37.67,121.40" z_order="0">
    </points>
    <points frame="689" outside="0" occluded="0" keyframe="1" points="37.70,122.60" z_order="0">
    </points>
    <points frame="690" outside="0" occluded="0" keyframe="0" points="38.20,123.73" z_order="0">
    </points>
    <points frame="691" outside="0" occluded="0" keyframe="0" points="38.70,124.87" z_order="0">
    </points>
    <points frame="692" outside="0" occluded="0" keyframe="1" points="39.20,126.00" z_order="0">
    </points>
    <points frame="693" outside="0" occluded="0" keyframe="1" points="38.30,128.80" z_order="0">
    </points>
    <points frame="694" outside="0" occluded="0" keyframe="1" points="40.00,130.40" z_order="0">
    </points>
    <points frame="695" outside="0" occluded="0" keyframe="0" points="44.65,129.85" z_order="0">
    </points>
    <points frame="696" outside="0" occluded="0" keyframe="1" points="49.30,129.30" z_order="0">
    </points>
    <points frame="697" outside="0" occluded="0" keyframe="0" points="49.22,129.86" z_order="0">
    </points>
    <points frame="698" outside="0" occluded="0" keyframe="0" points="49.14,130.42" z_order="0">
    </points>
    <points frame="699" outside="0" occluded="0" keyframe="0" points="49.06,130.98" z_order="0">
    </points>
    <points frame="700" outside="0" occluded="0" keyframe="0" points="48.98,131.54" z_order="0">
    </points>
    <points frame="701" outside="0" occluded="0" keyframe="1" points="48.90,132.10" z_order="0">
    </points>
    <points frame="702" outside="0" occluded="0" keyframe="0" points="48.80,131.30" z_order="0">
    </points>
    <points frame="703" outside="0" occluded="0" keyframe="1" points="48.70,130.50" z_order="0">
    </points>
    <points frame="704" outside="0" occluded="0" keyframe="0" points="48.65,130.15" z_order="0">
    </points>
    <points frame="705" outside="0" occluded="0" keyframe="1" points="48.60,129.80" z_order="0">
    </points>
    <points frame="706" outside="0" occluded="0" keyframe="1" points="44.90,131.70" z_order="0">
    </points>
    <points frame="707" outside="0" occluded="0" keyframe="1" points="48.10,129.90" z_order="0">
    </points>
    <points frame="708" outside="0" occluded="0" keyframe="1" points="46.60,131.20" z_order="0">
    </points>
    <points frame="709" outside="0" occluded="0" keyframe="0" points="46.25,131.70" z_order="0">
    </points>
    <points frame="710" outside="0" occluded="0" keyframe="1" points="45.90,132.20" z_order="0">
    </points>
    <points frame="711" outside="0" occluded="0" keyframe="1" points="47.20,132.40" z_order="0">
    </points>
    <points frame="712" outside="0" occluded="0" keyframe="1" points="48.10,133.50" z_order="0">
    </points>
    <points frame="713" outside="0" occluded="0" keyframe="1" points="49.90,131.70" z_order="0">
    </points>
    <points frame="714" outside="0" occluded="0" keyframe="0" points="49.20,132.20" z_order="0">
    </points>
    <points frame="715" outside="0" occluded="0" keyframe="0" points="48.50,132.70" z_order="0">
    </points>
    <points frame="716" outside="0" occluded="0" keyframe="1" points="47.80,133.20" z_order="0">
    </points>
    <points frame="717" outside="0" occluded="0" keyframe="0" points="47.60,133.35" z_order="0">
    </points>
    <points frame="718" outside="0" occluded="0" keyframe="1" points="47.40,133.50" z_order="0">
    </points>
    <points frame="719" outside="0" occluded="0" keyframe="0" points="48.20,132.30" z_order="0">
    </points>
    <points frame="720" outside="0" occluded="0" keyframe="1" points="49.00,131.10" z_order="0">
    </points>
    <points frame="721" outside="0" occluded="0" keyframe="1" points="44.60,130.20" z_order="0">
    </points>
    <points frame="722" outside="0" occluded="0" keyframe="1" points="49.20,128.60" z_order="0">
    </points>
    <points frame="723" outside="0" occluded="0" keyframe="0" points="47.15,126.45" z_order="0">
    </points>
    <points frame="724" outside="0" occluded="0" keyframe="1" points="45.10,124.30" z_order="0">
    </points>
    <points frame="725" outside="0" occluded="0" keyframe="1" points="44.50,119.70" z_order="0">
    </points>
    <points frame="726" outside="0" occluded="0" keyframe="1" points="45.80,120.00" z_order="0">
    </points>
    <points frame="727" outside="0" occluded="0" keyframe="0" points="46.15,120.65" z_order="0">
    </points>
    <points frame="728" outside="0" occluded="0" keyframe="1" points="46.50,121.30" z_order="0">
    </points>
    <points frame="729" outside="0" occluded="0" keyframe="0" points="46.35,119.55" z_order="0">
    </points>
    <points frame="730" outside="0" occluded="0" keyframe="1" points="46.20,117.80" z_order="0">
    </points>
    <points frame="731" outside="0" occluded="0" keyframe="0" points="47.43,117.60" z_order="0">
    </points>
    <points frame="732" outside="0" occluded="0" keyframe="0" points="48.65,117.40" z_order="0">
    </points>
    <points frame="733" outside="0" occluded="0" keyframe="0" points="49.88,117.20" z_order="0">
    </points>
    <points frame="734" outside="0" occluded="0" keyframe="1" points="51.10,117.00" z_order="0">
    </points>
    <points frame="735" outside="0" occluded="0" keyframe="0" points="50.15,118.25" z_order="0">
    </points>
    <points frame="736" outside="0" occluded="0" keyframe="1" points="49.20,119.50" z_order="0">
    </points>
    <points frame="737" outside="0" occluded="0" keyframe="0" points="48.00,120.15" z_order="0">
    </points>
    <points frame="738" outside="0" occluded="0" keyframe="0" points="46.80,120.80" z_order="0">
    </points>
    <points frame="739" outside="0" occluded="0" keyframe="0" points="45.60,121.45" z_order="0">
    </points>
    <points frame="740" outside="0" occluded="0" keyframe="1" points="44.40,122.10" z_order="0">
    </points>
    <points frame="741" outside="0" occluded="0" keyframe="0" points="44.63,122.97" z_order="0">
    </points>
    <points frame="742" outside="0" occluded="0" keyframe="0" points="44.87,123.83" z_order="0">
    </points>
    <points frame="743" outside="0" occluded="0" keyframe="0" points="45.10,124.70" z_order="0">
    </points>
    <points frame="744" outside="0" occluded="0" keyframe="0" points="45.33,125.57" z_order="0">
    </points>
    <points frame="745" outside="0" occluded="0" keyframe="0" points="45.57,126.43" z_order="0">
    </points>
    <points frame="746" outside="0" occluded="0" keyframe="1" points="45.80,127.30" z_order="0">
    </points>
    <points frame="747" outside="0" occluded="0" keyframe="0" points="44.00,125.83" z_order="0">
    </points>
    <points frame="748" outside="0" occluded="0" keyframe="0" points="42.20,124.37" z_order="0">
    </points>
    <points frame="749" outside="0" occluded="0" keyframe="1" points="40.40,122.90" z_order="0">
    </points>
  </track>
  <track id="7" label="Point25" source="manual">
    <points frame="14" outside="0" occluded="0" keyframe="1" points="635.93,3.41" z_order="0">
    </points>
    <points frame="15" outside="0" occluded="0" keyframe="0" points="634.91,4.35" z_order="0">
    </points>
    <points frame="16" outside="0" occluded="0" keyframe="1" points="633.90,5.30" z_order="0">
    </points>
    <points frame="17" outside="0" occluded="0" keyframe="0" points="631.40,9.90" z_order="0">
    </points>
    <points frame="18" outside="0" occluded="0" keyframe="1" points="628.90,14.50" z_order="0">
    </points>
    <points frame="19" outside="0" occluded="0" keyframe="1" points="628.10,14.40" z_order="0">
    </points>
    <points frame="20" outside="0" occluded="0" keyframe="1" points="626.00,11.80" z_order="0">
    </points>
    <points frame="21" outside="0" occluded="0" keyframe="0" points="624.15,12.50" z_order="0">
    </points>
    <points frame="22" outside="0" occluded="0" keyframe="1" points="622.30,13.20" z_order="0">
    </points>
    <points frame="23" outside="0" occluded="0" keyframe="1" points="621.00,14.70" z_order="0">
    </points>
    <points frame="24" outside="0" occluded="0" keyframe="1" points="619.20,14.00" z_order="0">
    </points>
    <points frame="25" outside="0" occluded="0" keyframe="0" points="617.30,13.10" z_order="0">
    </points>
    <points frame="26" outside="0" occluded="0" keyframe="0" points="615.40,12.20" z_order="0">
    </points>
    <points frame="27" outside="0" occluded="0" keyframe="0" points="613.50,11.30" z_order="0">
    </points>
    <points frame="28" outside="0" occluded="0" keyframe="1" points="611.60,10.40" z_order="0">
    </points>
    <points frame="29" outside="0" occluded="0" keyframe="1" points="606.20,10.20" z_order="0">
    </points>
    <points frame="30" outside="0" occluded="0" keyframe="0" points="602.55,11.80" z_order="0">
    </points>
    <points frame="31" outside="0" occluded="0" keyframe="1" points="598.90,13.40" z_order="0">
    </points>
    <points frame="32" outside="0" occluded="0" keyframe="1" points="594.00,11.90" z_order="0">
    </points>
    <points frame="33" outside="0" occluded="0" keyframe="1" points="593.90,13.70" z_order="0">
    </points>
    <points frame="34" outside="0" occluded="0" keyframe="1" points="591.80,19.70" z_order="0">
    </points>
    <points frame="35" outside="0" occluded="0" keyframe="1" points="588.10,22.10" z_order="0">
    </points>
    <points frame="36" outside="0" occluded="0" keyframe="0" points="588.63,20.23" z_order="0">
    </points>
    <points frame="37" outside="0" occluded="0" keyframe="0" points="589.15,18.35" z_order="0">
    </points>
    <points frame="38" outside="0" occluded="0" keyframe="0" points="589.68,16.48" z_order="0">
    </points>
    <points frame="39" outside="0" occluded="0" keyframe="1" points="590.20,14.60" z_order="0">
    </points>
    <points frame="40" outside="0" occluded="0" keyframe="0" points="590.07,15.50" z_order="0">
    </points>
    <points frame="41" outside="0" occluded="0" keyframe="0" points="589.93,16.40" z_order="0">
    </points>
    <points frame="42" outside="0" occluded="0" keyframe="0" points="589.80,17.30" z_order="0">
    </points>
    <points frame="43" outside="0" occluded="0" keyframe="0" points="589.67,18.20" z_order="0">
    </points>
    <points frame="44" outside="0" occluded="0" keyframe="0" points="589.53,19.10" z_order="0">
    </points>
    <points frame="45" outside="0" occluded="0" keyframe="1" points="589.40,20.00" z_order="0">
    </points>
    <points frame="46" outside="0" occluded="0" keyframe="0" points="590.20,22.50" z_order="0">
    </points>
    <points frame="47" outside="0" occluded="0" keyframe="1" points="591.00,25.00" z_order="0">
    </points>
    <points frame="48" outside="0" occluded="1" keyframe="1" points="588.50,22.70" z_order="0">
    </points>
    <points frame="49" outside="0" occluded="1" keyframe="1" points="591.00,22.50" z_order="0">
    </points>
    <points frame="50" outside="0" occluded="1" keyframe="1" points="591.40,21.70" z_order="0">
    </points>
    <points frame="51" outside="0" occluded="1" keyframe="0" points="593.19,21.47" z_order="0">
    </points>
    <points frame="52" outside="0" occluded="1" keyframe="0" points="594.97,21.23" z_order="0">
    </points>
    <points frame="53" outside="0" occluded="1" keyframe="0" points="596.76,21.00" z_order="0">
    </points>
    <points frame="54" outside="0" occluded="1" keyframe="0" points="598.54,20.77" z_order="0">
    </points>
    <points frame="55" outside="0" occluded="1" keyframe="0" points="600.33,20.53" z_order="0">
    </points>
    <points frame="56" outside="0" occluded="1" keyframe="0" points="602.11,20.30" z_order="0">
    </points>
    <points frame="57" outside="0" occluded="1" keyframe="0" points="603.90,20.07" z_order="0">
    </points>
    <points frame="58" outside="0" occluded="1" keyframe="0" points="605.69,19.83" z_order="0">
    </points>
    <points frame="59" outside="0" occluded="1" keyframe="0" points="607.47,19.60" z_order="0">
    </points>
    <points frame="60" outside="0" occluded="1" keyframe="0" points="609.26,19.37" z_order="0">
    </points>
    <points frame="61" outside="0" occluded="1" keyframe="0" points="611.04,19.13" z_order="0">
    </points>
    <points frame="62" outside="0" occluded="1" keyframe="0" points="612.83,18.90" z_order="0">
    </points>
    <points frame="63" outside="0" occluded="1" keyframe="0" points="614.61,18.67" z_order="0">
    </points>
    <points frame="64" outside="0" occluded="1" keyframe="0" points="616.40,18.43" z_order="0">
    </points>
    <points frame="65" outside="0" occluded="1" keyframe="0" points="618.19,18.20" z_order="0">
    </points>
    <points frame="66" outside="0" occluded="1" keyframe="0" points="619.97,17.97" z_order="0">
    </points>
    <points frame="67" outside="0" occluded="1" keyframe="0" points="621.76,17.73" z_order="0">
    </points>
    <points frame="68" outside="0" occluded="1" keyframe="0" points="623.54,17.50" z_order="0">
    </points>
    <points frame="69" outside="0" occluded="1" keyframe="0" points="625.33,17.27" z_order="0">
    </points>
    <points frame="70" outside="0" occluded="1" keyframe="0" points="627.11,17.03" z_order="0">
    </points>
    <points frame="71" outside="0" occluded="0" keyframe="1" points="628.90,16.80" z_order="0">
    </points>
    <points frame="72" outside="0" occluded="0" keyframe="0" points="628.17,16.92" z_order="0">
    </points>
    <points frame="73" outside="0" occluded="0" keyframe="0" points="627.44,17.04" z_order="0">
    </points>
    <points frame="74" outside="0" occluded="0" keyframe="0" points="626.71,17.16" z_order="0">
    </points>
    <points frame="75" outside="0" occluded="0" keyframe="0" points="625.98,17.28" z_order="0">
    </points>
    <points frame="76" outside="0" occluded="0" keyframe="0" points="625.25,17.40" z_order="0">
    </points>
    <points frame="77" outside="0" occluded="0" keyframe="0" points="624.52,17.52" z_order="0">
    </points>
    <points frame="78" outside="0" occluded="0" keyframe="0" points="623.79,17.64" z_order="0">
    </points>
    <points frame="79" outside="0" occluded="0" keyframe="0" points="623.06,17.76" z_order="0">
    </points>
    <points frame="80" outside="0" occluded="0" keyframe="0" points="622.33,17.88" z_order="0">
    </points>
    <points frame="81" outside="0" occluded="0" keyframe="1" points="621.60,18.00" z_order="0">
    </points>
    <points frame="82" outside="0" occluded="0" keyframe="1" points="617.40,18.20" z_order="0">
    </points>
    <points frame="83" outside="0" occluded="0" keyframe="1" points="614.90,18.40" z_order="0">
    </points>
    <points frame="84" outside="0" occluded="0" keyframe="1" points="610.70,19.60" z_order="0">
    </points>
    <points frame="85" outside="0" occluded="0" keyframe="1" points="606.60,24.20" z_order="0">
    </points>
    <points frame="86" outside="0" occluded="0" keyframe="1" points="604.40,26.00" z_order="0">
    </points>
    <points frame="87" outside="0" occluded="0" keyframe="1" points="603.50,23.20" z_order="0">
    </points>
    <points frame="88" outside="0" occluded="0" keyframe="1" points="604.80,18.20" z_order="0">
    </points>
    <points frame="89" outside="0" occluded="0" keyframe="1" points="606.10,18.50" z_order="0">
    </points>
    <points frame="90" outside="0" occluded="0" keyframe="0" points="605.70,19.25" z_order="0">
    </points>
    <points frame="91" outside="0" occluded="0" keyframe="1" points="605.30,20.00" z_order="0">
    </points>
    <points frame="92" outside="0" occluded="0" keyframe="1" points="604.40,19.10" z_order="0">
    </points>
    <points frame="93" outside="0" occluded="0" keyframe="0" points="604.87,19.90" z_order="0">
    </points>
    <points frame="94" outside="0" occluded="0" keyframe="0" points="605.33,20.70" z_order="0">
    </points>
    <points frame="95" outside="0" occluded="0" keyframe="1" points="605.80,21.50" z_order="0">
    </points>
    <points frame="96" outside="0" occluded="0" keyframe="1" points="607.00,22.20" z_order="0">
    </points>
    <points frame="97" outside="0" occluded="0" keyframe="0" points="607.14,23.88" z_order="0">
    </points>
    <points frame="98" outside="0" occluded="0" keyframe="0" points="607.28,25.56" z_order="0">
    </points>
    <points frame="99" outside="0" occluded="0" keyframe="0" points="607.42,27.24" z_order="0">
    </points>
    <points frame="100" outside="0" occluded="0" keyframe="0" points="607.56,28.92" z_order="0">
    </points>
    <points frame="101" outside="0" occluded="0" keyframe="1" points="607.70,30.60" z_order="0">
    </points>
    <points frame="102" outside="0" occluded="0" keyframe="1" points="603.70,36.10" z_order="0">
    </points>
    <points frame="103" outside="0" occluded="0" keyframe="1" points="603.60,40.00" z_order="0">
    </points>
    <points frame="104" outside="0" occluded="0" keyframe="1" points="605.60,38.90" z_order="0">
    </points>
    <points frame="105" outside="0" occluded="0" keyframe="1" points="607.80,36.30" z_order="0">
    </points>
    <points frame="106" outside="0" occluded="0" keyframe="1" points="609.90,39.00" z_order="0">
    </points>
    <points frame="107" outside="0" occluded="0" keyframe="1" points="610.20,41.30" z_order="0">
    </points>
    <points frame="108" outside="0" occluded="0" keyframe="0" points="611.50,40.65" z_order="0">
    </points>
    <points frame="109" outside="0" occluded="0" keyframe="1" points="612.80,40.00" z_order="0">
    </points>
    <points frame="110" outside="0" occluded="0" keyframe="0" points="614.10,41.35" z_order="0">
    </points>
    <points frame="111" outside="0" occluded="0" keyframe="1" points="615.40,42.70" z_order="0">
    </points>
    <points frame="112" outside="0" occluded="0" keyframe="0" points="615.40,44.36" z_order="0">
    </points>
    <points frame="113" outside="0" occluded="0" keyframe="0" points="615.40,46.01" z_order="0">
    </points>
    <points frame="114" outside="0" occluded="0" keyframe="0" points="615.40,47.67" z_order="0">
    </points>
    <points frame="115" outside="0" occluded="0" keyframe="0" points="615.40,49.33" z_order="0">
    </points>
    <points frame="116" outside="0" occluded="0" keyframe="0" points="615.40,50.99" z_order="0">
    </points>
    <points frame="117" outside="0" occluded="0" keyframe="0" points="615.40,52.64" z_order="0">
    </points>
    <points frame="118" outside="0" occluded="0" keyframe="1" points="615.40,54.30" z_order="0">
    </points>
    <points frame="119" outside="0" occluded="0" keyframe="1" points="611.80,56.30" z_order="0">
    </points>
    <points frame="120" outside="0" occluded="0" keyframe="0" points="613.80,56.90" z_order="0">
    </points>
    <points frame="121" outside="0" occluded="0" keyframe="1" points="615.80,57.50" z_order="0">
    </points>
    <points frame="122" outside="0" occluded="0" keyframe="1" points="618.10,54.70" z_order="0">
    </points>
    <points frame="123" outside="0" occluded="0" keyframe="1" points="619.00,54.20" z_order="0">
    </points>
    <points frame="124" outside="0" occluded="0" keyframe="0" points="618.35,55.03" z_order="0">
    </points>
    <points frame="125" outside="0" occluded="0" keyframe="0" points="617.70,55.85" z_order="0">
    </points>
    <points frame="126" outside="0" occluded="0" keyframe="0" points="617.05,56.68" z_order="0">
    </points>
    <points frame="127" outside="0" occluded="0" keyframe="0" points="616.40,57.50" z_order="0">
    </points>
    <points frame="128" outside="0" occluded="0" keyframe="0" points="615.75,58.33" z_order="0">
    </points>
    <points frame="129" outside="0" occluded="0" keyframe="0" points="615.10,59.15" z_order="0">
    </points>
    <points frame="130" outside="0" occluded="0" keyframe="0" points="614.45,59.98" z_order="0">
    </points>
    <points frame="131" outside="0" occluded="0" keyframe="1" points="613.80,60.80" z_order="0">
    </points>
    <points frame="132" outside="0" occluded="0" keyframe="0" points="614.90,59.05" z_order="0">
    </points>
    <points frame="133" outside="0" occluded="0" keyframe="0" points="616.00,57.30" z_order="0">
    </points>
    <points frame="134" outside="0" occluded="0" keyframe="0" points="617.10,55.55" z_order="0">
    </points>
    <points frame="135" outside="0" occluded="0" keyframe="1" points="618.20,53.80" z_order="0">
    </points>
    <points frame="136" outside="0" occluded="0" keyframe="1" points="616.70,56.90" z_order="0">
    </points>
    <points frame="137" outside="0" occluded="0" keyframe="1" points="615.20,58.10" z_order="0">
    </points>
    <points frame="138" outside="0" occluded="0" keyframe="0" points="616.30,55.55" z_order="0">
    </points>
    <points frame="139" outside="0" occluded="0" keyframe="1" points="617.40,53.00" z_order="0">
    </points>
    <points frame="140" outside="0" occluded="0" keyframe="0" points="618.25,52.40" z_order="0">
    </points>
    <points frame="141" outside="0" occluded="0" keyframe="1" points="619.10,51.80" z_order="0">
    </points>
    <points frame="142" outside="0" occluded="0" keyframe="0" points="620.00,49.60" z_order="0">
    </points>
    <points frame="143" outside="0" occluded="0" keyframe="1" points="620.90,47.40" z_order="0">
    </points>
    <points frame="144" outside="0" occluded="0" keyframe="0" points="621.13,46.28" z_order="0">
    </points>
    <points frame="145" outside="0" occluded="0" keyframe="0" points="621.35,45.15" z_order="0">
    </points>
    <points frame="146" outside="0" occluded="0" keyframe="0" points="621.58,44.03" z_order="0">
    </points>
    <points frame="147" outside="0" occluded="0" keyframe="1" points="621.80,42.90" z_order="0">
    </points>
    <points frame="148" outside="0" occluded="0" keyframe="0" points="621.20,42.00" z_order="0">
    </points>
    <points frame="149" outside="0" occluded="0" keyframe="1" points="620.60,41.10" z_order="0">
    </points>
    <points frame="150" outside="0" occluded="0" keyframe="1" points="620.90,40.90" z_order="0">
    </points>
    <points frame="151" outside="0" occluded="0" keyframe="1" points="620.80,42.10" z_order="0">
    </points>
    <points frame="152" outside="0" occluded="0" keyframe="1" points="620.60,41.90" z_order="0">
    </points>
    <points frame="153" outside="0" occluded="0" keyframe="1" points="617.60,45.60" z_order="0">
    </points>
    <points frame="154" outside="0" occluded="0" keyframe="1" points="615.10,47.60" z_order="0">
    </points>
    <points frame="155" outside="0" occluded="0" keyframe="0" points="617.85,44.65" z_order="0">
    </points>
    <points frame="156" outside="0" occluded="0" keyframe="1" points="620.60,41.70" z_order="0">
    </points>
    <points frame="157" outside="0" occluded="0" keyframe="0" points="623.13,40.87" z_order="0">
    </points>
    <points frame="158" outside="0" occluded="0" keyframe="0" points="625.67,40.03" z_order="0">
    </points>
    <points frame="159" outside="0" occluded="0" keyframe="1" points="628.20,39.20" z_order="0">
    </points>
    <points frame="160" outside="0" occluded="0" keyframe="0" points="630.80,37.15" z_order="0">
    </points>
    <points frame="161" outside="0" occluded="0" keyframe="1" points="633.40,35.10" z_order="0">
    </points>
    <points frame="162" outside="0" occluded="0" keyframe="1" points="632.80,35.30" z_order="0">
    </points>
    <points frame="163" outside="0" occluded="0" keyframe="0" points="635.57,37.80" z_order="0">
    </points>
    <points frame="164" outside="0" occluded="0" keyframe="0" points="638.33,40.30" z_order="0">
    </points>
    <points frame="165" outside="0" occluded="0" keyframe="1" points="641.10,42.80" z_order="0">
    </points>
    <points frame="166" outside="0" occluded="0" keyframe="0" points="641.45,42.45" z_order="0">
    </points>
    <points frame="167" outside="0" occluded="0" keyframe="0" points="641.80,42.10" z_order="0">
    </points>
    <points frame="168" outside="0" occluded="0" keyframe="0" points="642.15,41.75" z_order="0">
    </points>
    <points frame="169" outside="0" occluded="0" keyframe="1" points="642.50,41.40" z_order="0">
    </points>
    <points frame="170" outside="0" occluded="0" keyframe="0" points="639.40,43.75" z_order="0">
    </points>
    <points frame="171" outside="0" occluded="0" keyframe="1" points="636.30,46.10" z_order="0">
    </points>
    <points frame="172" outside="0" occluded="0" keyframe="0" points="636.65,42.85" z_order="0">
    </points>
    <points frame="173" outside="0" occluded="0" keyframe="1" points="637.00,39.60" z_order="0">
    </points>
    <points frame="174" outside="0" occluded="0" keyframe="0" points="635.10,38.10" z_order="0">
    </points>
    <points frame="175" outside="0" occluded="0" keyframe="1" points="633.20,36.60" z_order="0">
    </points>
    <points frame="176" outside="0" occluded="0" keyframe="1" points="632.00,35.10" z_order="0">
    </points>
    <points frame="177" outside="0" occluded="0" keyframe="0" points="632.46,35.66" z_order="0">
    </points>
    <points frame="178" outside="0" occluded="0" keyframe="0" points="632.92,36.22" z_order="0">
    </points>
    <points frame="179" outside="0" occluded="0" keyframe="0" points="633.38,36.78" z_order="0">
    </points>
    <points frame="180" outside="0" occluded="0" keyframe="0" points="633.84,37.34" z_order="0">
    </points>
    <points frame="181" outside="0" occluded="0" keyframe="1" points="634.30,37.90" z_order="0">
    </points>
    <points frame="182" outside="0" occluded="0" keyframe="0" points="633.20,40.90" z_order="0">
    </points>
    <points frame="183" outside="0" occluded="0" keyframe="1" points="632.10,43.90" z_order="0">
    </points>
    <points frame="184" outside="0" occluded="0" keyframe="1" points="631.00,44.80" z_order="0">
    </points>
    <points frame="185" outside="0" occluded="0" keyframe="1" points="628.40,45.90" z_order="0">
    </points>
    <points frame="186" outside="0" occluded="0" keyframe="1" points="627.20,47.60" z_order="0">
    </points>
    <points frame="187" outside="0" occluded="0" keyframe="1" points="623.10,53.30" z_order="0">
    </points>
    <points frame="188" outside="0" occluded="0" keyframe="1" points="622.10,57.20" z_order="0">
    </points>
    <points frame="189" outside="0" occluded="0" keyframe="1" points="621.10,53.80" z_order="0">
    </points>
    <points frame="190" outside="0" occluded="0" keyframe="1" points="623.00,51.10" z_order="0">
    </points>
    <points frame="191" outside="0" occluded="0" keyframe="1" points="622.10,51.80" z_order="0">
    </points>
    <points frame="192" outside="0" occluded="0" keyframe="0" points="621.69,52.00" z_order="0">
    </points>
    <points frame="193" outside="0" occluded="0" keyframe="0" points="621.27,52.20" z_order="0">
    </points>
    <points frame="194" outside="0" occluded="0" keyframe="0" points="620.86,52.40" z_order="0">
    </points>
    <points frame="195" outside="0" occluded="0" keyframe="0" points="620.44,52.60" z_order="0">
    </points>
    <points frame="196" outside="0" occluded="0" keyframe="0" points="620.03,52.80" z_order="0">
    </points>
    <points frame="197" outside="0" occluded="0" keyframe="0" points="619.61,53.00" z_order="0">
    </points>
    <points frame="198" outside="0" occluded="0" keyframe="1" points="619.20,53.20" z_order="0">
    </points>
    <points frame="199" outside="0" occluded="0" keyframe="0" points="618.23,54.47" z_order="0">
    </points>
    <points frame="200" outside="0" occluded="0" keyframe="0" points="617.27,55.73" z_order="0">
    </points>
    <points frame="201" outside="0" occluded="0" keyframe="1" points="616.30,57.00" z_order="0">
    </points>
    <points frame="202" outside="0" occluded="0" keyframe="0" points="616.65,58.35" z_order="0">
    </points>
    <points frame="203" outside="0" occluded="0" keyframe="1" points="617.00,59.70" z_order="0">
    </points>
    <points frame="204" outside="0" occluded="0" keyframe="1" points="614.80,62.30" z_order="0">
    </points>
    <points frame="205" outside="0" occluded="0" keyframe="1" points="614.10,63.10" z_order="0">
    </points>
    <points frame="206" outside="0" occluded="0" keyframe="0" points="615.00,58.85" z_order="0">
    </points>
    <points frame="207" outside="0" occluded="0" keyframe="1" points="615.90,54.60" z_order="0">
    </points>
    <points frame="208" outside="0" occluded="0" keyframe="1" points="616.50,54.40" z_order="0">
    </points>
    <points frame="209" outside="0" occluded="0" keyframe="1" points="613.90,55.10" z_order="0">
    </points>
    <points frame="210" outside="0" occluded="0" keyframe="0" points="612.70,54.90" z_order="0">
    </points>
    <points frame="211" outside="0" occluded="0" keyframe="1" points="611.50,54.70" z_order="0">
    </points>
    <points frame="212" outside="0" occluded="0" keyframe="1" points="609.40,56.90" z_order="0">
    </points>
    <points frame="213" outside="0" occluded="0" keyframe="1" points="608.70,57.60" z_order="0">
    </points>
    <points frame="214" outside="0" occluded="0" keyframe="0" points="609.35,57.35" z_order="0">
    </points>
    <points frame="215" outside="0" occluded="0" keyframe="0" points="610.00,57.10" z_order="0">
    </points>
    <points frame="216" outside="0" occluded="0" keyframe="0" points="610.65,56.85" z_order="0">
    </points>
    <points frame="217" outside="0" occluded="0" keyframe="0" points="611.30,56.60" z_order="0">
    </points>
    <points frame="218" outside="0" occluded="0" keyframe="0" points="611.95,56.35" z_order="0">
    </points>
    <points frame="219" outside="0" occluded="0" keyframe="1" points="612.60,56.10" z_order="0">
    </points>
    <points frame="220" outside="0" occluded="0" keyframe="1" points="611.80,54.50" z_order="0">
    </points>
    <points frame="221" outside="0" occluded="0" keyframe="1" points="611.10,59.60" z_order="0">
    </points>
    <points frame="222" outside="0" occluded="0" keyframe="1" points="610.10,61.20" z_order="0">
    </points>
    <points frame="223" outside="0" occluded="0" keyframe="0" points="611.40,57.40" z_order="0">
    </points>
    <points frame="224" outside="0" occluded="0" keyframe="1" points="612.70,53.60" z_order="0">
    </points>
    <points frame="225" outside="0" occluded="0" keyframe="0" points="612.76,53.18" z_order="0">
    </points>
    <points frame="226" outside="0" occluded="0" keyframe="0" points="612.82,52.76" z_order="0">
    </points>
    <points frame="227" outside="0" occluded="0" keyframe="0" points="612.88,52.34" z_order="0">
    </points>
    <points frame="228" outside="0" occluded="0" keyframe="0" points="612.94,51.92" z_order="0">
    </points>
    <points frame="229" outside="0" occluded="0" keyframe="1" points="613.00,51.50" z_order="0">
    </points>
    <points frame="230" outside="0" occluded="0" keyframe="1" points="613.90,51.60" z_order="0">
    </points>
    <points frame="231" outside="0" occluded="0" keyframe="1" points="615.60,49.80" z_order="0">
    </points>
    <points frame="232" outside="0" occluded="0" keyframe="0" points="616.33,49.93" z_order="0">
    </points>
    <points frame="233" outside="0" occluded="0" keyframe="0" points="617.05,50.05" z_order="0">
    </points>
    <points frame="234" outside="0" occluded="0" keyframe="0" points="617.78,50.18" z_order="0">
    </points>
    <points frame="235" outside="0" occluded="0" keyframe="1" points="618.50,50.30" z_order="0">
    </points>
    <points frame="236" outside="0" occluded="0" keyframe="0" points="619.25,49.40" z_order="0">
    </points>
    <points frame="237" outside="0" occluded="0" keyframe="1" points="620.00,48.50" z_order="0">
    </points>
    <points frame="238" outside="0" occluded="0" keyframe="0" points="618.75,52.15" z_order="0">
    </points>
    <points frame="239" outside="0" occluded="0" keyframe="1" points="617.50,55.80" z_order="0">
    </points>
    <points frame="240" outside="0" occluded="0" keyframe="0" points="618.80,54.25" z_order="0">
    </points>
    <points frame="241" outside="0" occluded="0" keyframe="1" points="620.10,52.70" z_order="0">
    </points>
    <points frame="242" outside="0" occluded="0" keyframe="0" points="620.14,52.05" z_order="0">
    </points>
    <points frame="243" outside="0" occluded="0" keyframe="0" points="620.18,51.40" z_order="0">
    </points>
    <points frame="244" outside="0" occluded="0" keyframe="0" points="620.22,50.75" z_order="0">
    </points>
    <points frame="245" outside="0" occluded="0" keyframe="0" points="620.26,50.10" z_order="0">
    </points>
    <points frame="246" outside="0" occluded="0" keyframe="0" points="620.30,49.45" z_order="0">
    </points>
    <points frame="247" outside="0" occluded="0" keyframe="0" points="620.34,48.80" z_order="0">
    </points>
    <points frame="248" outside="0" occluded="0" keyframe="0" points="620.38,48.15" z_order="0">
    </points>
    <points frame="249" outside="0" occluded="0" keyframe="0" points="620.42,47.50" z_order="0">
    </points>
    <points frame="250" outside="0" occluded="0" keyframe="0" points="620.46,46.85" z_order="0">
    </points>
    <points frame="251" outside="0" occluded="0" keyframe="1" points="620.50,46.20" z_order="0">
    </points>
    <points frame="252" outside="0" occluded="0" keyframe="0" points="619.40,46.20" z_order="0">
    </points>
    <points frame="253" outside="0" occluded="0" keyframe="1" points="618.30,46.20" z_order="0">
    </points>
    <points frame="254" outside="0" occluded="0" keyframe="1" points="619.00,47.10" z_order="0">
    </points>
    <points frame="255" outside="0" occluded="0" keyframe="1" points="614.50,49.10" z_order="0">
    </points>
    <points frame="256" outside="0" occluded="0" keyframe="1" points="615.20,50.50" z_order="0">
    </points>
    <points frame="257" outside="0" occluded="0" keyframe="0" points="616.50,47.55" z_order="0">
    </points>
    <points frame="258" outside="0" occluded="0" keyframe="1" points="617.80,44.60" z_order="0">
    </points>
    <points frame="259" outside="0" occluded="0" keyframe="0" points="617.20,43.57" z_order="0">
    </points>
    <points frame="260" outside="0" occluded="0" keyframe="0" points="616.60,42.53" z_order="0">
    </points>
    <points frame="261" outside="0" occluded="0" keyframe="1" points="616.00,41.50" z_order="0">
    </points>
    <points frame="262" outside="0" occluded="0" keyframe="1" points="614.20,39.00" z_order="0">
    </points>
    <points frame="263" outside="0" occluded="0" keyframe="0" points="613.58,40.62" z_order="0">
    </points>
    <points frame="264" outside="0" occluded="0" keyframe="0" points="612.95,42.25" z_order="0">
    </points>
    <points frame="265" outside="0" occluded="0" keyframe="0" points="612.33,43.88" z_order="0">
    </points>
    <points frame="266" outside="0" occluded="0" keyframe="1" points="611.70,45.50" z_order="0">
    </points>
    <points frame="267" outside="0" occluded="0" keyframe="1" points="610.60,49.50" z_order="0">
    </points>
    <points frame="268" outside="0" occluded="0" keyframe="0" points="611.23,51.33" z_order="0">
    </points>
    <points frame="269" outside="0" occluded="0" keyframe="0" points="611.85,53.15" z_order="0">
    </points>
    <points frame="270" outside="0" occluded="0" keyframe="0" points="612.48,54.98" z_order="0">
    </points>
    <points frame="271" outside="0" occluded="0" keyframe="1" points="613.10,56.80" z_order="0">
    </points>
    <points frame="272" outside="0" occluded="0" keyframe="1" points="607.00,62.10" z_order="0">
    </points>
    <points frame="273" outside="0" occluded="0" keyframe="0" points="607.50,62.32" z_order="0">
    </points>
    <points frame="274" outside="0" occluded="0" keyframe="0" points="608.00,62.54" z_order="0">
    </points>
    <points frame="275" outside="0" occluded="0" keyframe="0" points="608.50,62.77" z_order="0">
    </points>
    <points frame="276" outside="0" occluded="0" keyframe="0" points="609.00,62.99" z_order="0">
    </points>
    <points frame="277" outside="0" occluded="0" keyframe="0" points="609.50,63.21" z_order="0">
    </points>
    <points frame="278" outside="0" occluded="0" keyframe="0" points="610.00,63.43" z_order="0">
    </points>
    <points frame="279" outside="0" occluded="0" keyframe="0" points="610.50,63.66" z_order="0">
    </points>
    <points frame="280" outside="0" occluded="0" keyframe="0" points="611.00,63.88" z_order="0">
    </points>
    <points frame="281" outside="0" occluded="0" keyframe="1" points="611.50,64.10" z_order="0">
    </points>
    <points frame="282" outside="0" occluded="0" keyframe="0" points="611.50,64.10" z_order="0">
    </points>
    <points frame="283" outside="0" occluded="1" keyframe="1" points="611.50,64.10" z_order="0">
    </points>
    <points frame="284" outside="0" occluded="1" keyframe="0" points="611.29,64.12" z_order="0">
    </points>
    <points frame="285" outside="0" occluded="1" keyframe="0" points="611.08,64.14" z_order="0">
    </points>
    <points frame="286" outside="0" occluded="1" keyframe="0" points="610.86,64.16" z_order="0">
    </points>
    <points frame="287" outside="0" occluded="1" keyframe="0" points="610.65,64.18" z_order="0">
    </points>
    <points frame="288" outside="0" occluded="1" keyframe="0" points="610.44,64.20" z_order="0">
    </points>
    <points frame="289" outside="0" occluded="1" keyframe="0" points="610.23,64.22" z_order="0">
    </points>
    <points frame="290" outside="0" occluded="1" keyframe="0" points="610.01,64.24" z_order="0">
    </points>
    <points frame="291" outside="0" occluded="1" keyframe="0" points="609.80,64.26" z_order="0">
    </points>
    <points frame="292" outside="0" occluded="1" keyframe="0" points="609.59,64.28" z_order="0">
    </points>
    <points frame="293" outside="0" occluded="1" keyframe="0" points="609.38,64.30" z_order="0">
    </points>
    <points frame="294" outside="0" occluded="1" keyframe="0" points="609.17,64.31" z_order="0">
    </points>
    <points frame="295" outside="0" occluded="1" keyframe="0" points="608.95,64.33" z_order="0">
    </points>
    <points frame="296" outside="0" occluded="1" keyframe="0" points="608.74,64.35" z_order="0">
    </points>
    <points frame="297" outside="0" occluded="1" keyframe="0" points="608.53,64.37" z_order="0">
    </points>
    <points frame="298" outside="0" occluded="1" keyframe="0" points="608.32,64.39" z_order="0">
    </points>
    <points frame="299" outside="0" occluded="1" keyframe="0" points="608.10,64.41" z_order="0">
    </points>
    <points frame="300" outside="0" occluded="1" keyframe="0" points="607.89,64.43" z_order="0">
    </points>
    <points frame="301" outside="0" occluded="1" keyframe="0" points="607.68,64.45" z_order="0">
    </points>
    <points frame="302" outside="0" occluded="1" keyframe="0" points="607.47,64.47" z_order="0">
    </points>
    <points frame="303" outside="0" occluded="1" keyframe="0" points="607.26,64.49" z_order="0">
    </points>
    <points frame="304" outside="0" occluded="1" keyframe="0" points="607.04,64.51" z_order="0">
    </points>
    <points frame="305" outside="0" occluded="1" keyframe="0" points="606.83,64.53" z_order="0">
    </points>
    <points frame="306" outside="0" occluded="1" keyframe="0" points="606.62,64.55" z_order="0">
    </points>
    <points frame="307" outside="0" occluded="1" keyframe="0" points="606.41,64.57" z_order="0">
    </points>
    <points frame="308" outside="0" occluded="1" keyframe="0" points="606.20,64.59" z_order="0">
    </points>
    <points frame="309" outside="0" occluded="1" keyframe="0" points="605.98,64.61" z_order="0">
    </points>
    <points frame="310" outside="0" occluded="1" keyframe="0" points="605.77,64.63" z_order="0">
    </points>
    <points frame="311" outside="0" occluded="1" keyframe="0" points="605.56,64.65" z_order="0">
    </points>
    <points frame="312" outside="0" occluded="1" keyframe="0" points="605.35,64.67" z_order="0">
    </points>
    <points frame="313" outside="0" occluded="1" keyframe="0" points="605.13,64.69" z_order="0">
    </points>
    <points frame="314" outside="0" occluded="1" keyframe="0" points="604.92,64.70" z_order="0">
    </points>
    <points frame="315" outside="0" occluded="1" keyframe="0" points="604.71,64.72" z_order="0">
    </points>
    <points frame="316" outside="0" occluded="1" keyframe="0" points="604.50,64.74" z_order="0">
    </points>
    <points frame="317" outside="0" occluded="1" keyframe="0" points="604.29,64.76" z_order="0">
    </points>
    <points frame="318" outside="0" occluded="1" keyframe="0" points="604.07,64.78" z_order="0">
    </points>
    <points frame="319" outside="0" occluded="1" keyframe="0" points="603.86,64.80" z_order="0">
    </points>
    <points frame="320" outside="0" occluded="1" keyframe="0" points="603.65,64.82" z_order="0">
    </points>
    <points frame="321" outside="0" occluded="1" keyframe="0" points="603.44,64.84" z_order="0">
    </points>
    <points frame="322" outside="0" occluded="1" keyframe="0" points="603.22,64.86" z_order="0">
    </points>
    <points frame="323" outside="0" occluded="1" keyframe="0" points="603.01,64.88" z_order="0">
    </points>
    <points frame="324" outside="0" occluded="1" keyframe="0" points="602.80,64.90" z_order="0">
    </points>
    <points frame="325" outside="0" occluded="1" keyframe="0" points="602.59,64.92" z_order="0">
    </points>
    <points frame="326" outside="0" occluded="1" keyframe="0" points="602.38,64.94" z_order="0">
    </points>
    <points frame="327" outside="0" occluded="1" keyframe="0" points="602.16,64.96" z_order="0">
    </points>
    <points frame="328" outside="0" occluded="1" keyframe="0" points="601.95,64.98" z_order="0">
    </points>
    <points frame="329" outside="0" occluded="1" keyframe="0" points="601.74,65.00" z_order="0">
    </points>
    <points frame="330" outside="0" occluded="1" keyframe="0" points="601.53,65.02" z_order="0">
    </points>
    <points frame="331" outside="0" occluded="1" keyframe="0" points="601.31,65.04" z_order="0">
    </points>
    <points frame="332" outside="0" occluded="1" keyframe="0" points="601.10,65.06" z_order="0">
    </points>
    <points frame="333" outside="0" occluded="1" keyframe="0" points="600.89,65.08" z_order="0">
    </points>
    <points frame="334" outside="0" occluded="1" keyframe="0" points="600.68,65.10" z_order="0">
    </points>
    <points frame="335" outside="0" occluded="1" keyframe="0" points="600.47,65.11" z_order="0">
    </points>
    <points frame="336" outside="0" occluded="1" keyframe="0" points="600.25,65.13" z_order="0">
    </points>
    <points frame="337" outside="0" occluded="1" keyframe="0" points="600.04,65.15" z_order="0">
    </points>
    <points frame="338" outside="0" occluded="1" keyframe="0" points="599.83,65.17" z_order="0">
    </points>
    <points frame="339" outside="0" occluded="1" keyframe="0" points="599.62,65.19" z_order="0">
    </points>
    <points frame="340" outside="0" occluded="1" keyframe="0" points="599.40,65.21" z_order="0">
    </points>
    <points frame="341" outside="0" occluded="1" keyframe="0" points="599.19,65.23" z_order="0">
    </points>
    <points frame="342" outside="0" occluded="1" keyframe="0" points="598.98,65.25" z_order="0">
    </points>
    <points frame="343" outside="0" occluded="1" keyframe="0" points="598.77,65.27" z_order="0">
    </points>
    <points frame="344" outside="0" occluded="1" keyframe="0" points="598.56,65.29" z_order="0">
    </points>
    <points frame="345" outside="0" occluded="1" keyframe="0" points="598.34,65.31" z_order="0">
    </points>
    <points frame="346" outside="0" occluded="1" keyframe="0" points="598.13,65.33" z_order="0">
    </points>
    <points frame="347" outside="0" occluded="1" keyframe="0" points="597.92,65.35" z_order="0">
    </points>
    <points frame="348" outside="0" occluded="1" keyframe="0" points="597.71,65.37" z_order="0">
    </points>
    <points frame="349" outside="0" occluded="1" keyframe="0" points="597.50,65.39" z_order="0">
    </points>
    <points frame="350" outside="0" occluded="1" keyframe="0" points="597.28,65.41" z_order="0">
    </points>
    <points frame="351" outside="0" occluded="1" keyframe="0" points="597.07,65.43" z_order="0">
    </points>
    <points frame="352" outside="0" occluded="1" keyframe="0" points="596.86,65.45" z_order="0">
    </points>
    <points frame="353" outside="0" occluded="1" keyframe="0" points="596.65,65.47" z_order="0">
    </points>
    <points frame="354" outside="0" occluded="1" keyframe="0" points="596.43,65.49" z_order="0">
    </points>
    <points frame="355" outside="0" occluded="1" keyframe="0" points="596.22,65.50" z_order="0">
    </points>
    <points frame="356" outside="0" occluded="1" keyframe="0" points="596.01,65.52" z_order="0">
    </points>
    <points frame="357" outside="0" occluded="1" keyframe="0" points="595.80,65.54" z_order="0">
    </points>
    <points frame="358" outside="0" occluded="1" keyframe="0" points="595.59,65.56" z_order="0">
    </points>
    <points frame="359" outside="0" occluded="1" keyframe="0" points="595.37,65.58" z_order="0">
    </points>
    <points frame="360" outside="0" occluded="1" keyframe="0" points="595.16,65.60" z_order="0">
    </points>
    <points frame="361" outside="0" occluded="1" keyframe="0" points="594.95,65.62" z_order="0">
    </points>
    <points frame="362" outside="0" occluded="1" keyframe="0" points="594.74,65.64" z_order="0">
    </points>
    <points frame="363" outside="0" occluded="1" keyframe="0" points="594.52,65.66" z_order="0">
    </points>
    <points frame="364" outside="0" occluded="1" keyframe="0" points="594.31,65.68" z_order="0">
    </points>
    <points frame="365" outside="0" occluded="1" keyframe="0" points="594.10,65.70" z_order="0">
    </points>
    <points frame="366" outside="0" occluded="1" keyframe="0" points="593.89,65.72" z_order="0">
    </points>
    <points frame="367" outside="0" occluded="1" keyframe="0" points="593.68,65.74" z_order="0">
    </points>
    <points frame="368" outside="0" occluded="1" keyframe="0" points="593.46,65.76" z_order="0">
    </points>
    <points frame="369" outside="0" occluded="1" keyframe="0" points="593.25,65.78" z_order="0">
    </points>
    <points frame="370" outside="0" occluded="1" keyframe="0" points="593.04,65.80" z_order="0">
    </points>
    <points frame="371" outside="0" occluded="1" keyframe="0" points="592.83,65.82" z_order="0">
    </points>
    <points frame="372" outside="0" occluded="1" keyframe="0" points="592.61,65.84" z_order="0">
    </points>
    <points frame="373" outside="0" occluded="1" keyframe="0" points="592.40,65.86" z_order="0">
    </points>
    <points frame="374" outside="0" occluded="1" keyframe="0" points="592.19,65.88" z_order="0">
    </points>
    <points frame="375" outside="0" occluded="1" keyframe="0" points="591.98,65.90" z_order="0">
    </points>
    <points frame="376" outside="0" occluded="1" keyframe="0" points="591.77,65.91" z_order="0">
    </points>
    <points frame="377" outside="0" occluded="1" keyframe="0" points="591.55,65.93" z_order="0">
    </points>
    <points frame="378" outside="0" occluded="1" keyframe="0" points="591.34,65.95" z_order="0">
    </points>
    <points frame="379" outside="0" occluded="1" keyframe="0" points="591.13,65.97" z_order="0">
    </points>
    <points frame="380" outside="0" occluded="1" keyframe="0" points="590.92,65.99" z_order="0">
    </points>
    <points frame="381" outside="0" occluded="1" keyframe="0" points="590.70,66.01" z_order="0">
    </points>
    <points frame="382" outside="0" occluded="1" keyframe="0" points="590.49,66.03" z_order="0">
    </points>
    <points frame="383" outside="0" occluded="1" keyframe="0" points="590.28,66.05" z_order="0">
    </points>
    <points frame="384" outside="0" occluded="1" keyframe="0" points="590.07,66.07" z_order="0">
    </points>
    <points frame="385" outside="0" occluded="1" keyframe="0" points="589.86,66.09" z_order="0">
    </points>
    <points frame="386" outside="0" occluded="1" keyframe="0" points="589.64,66.11" z_order="0">
    </points>
    <points frame="387" outside="0" occluded="1" keyframe="0" points="589.43,66.13" z_order="0">
    </points>
    <points frame="388" outside="0" occluded="1" keyframe="0" points="589.22,66.15" z_order="0">
    </points>
    <points frame="389" outside="0" occluded="1" keyframe="0" points="589.01,66.17" z_order="0">
    </points>
    <points frame="390" outside="0" occluded="1" keyframe="0" points="588.80,66.19" z_order="0">
    </points>
    <points frame="391" outside="0" occluded="1" keyframe="0" points="588.58,66.21" z_order="0">
    </points>
    <points frame="392" outside="0" occluded="1" keyframe="0" points="588.37,66.23" z_order="0">
    </points>
    <points frame="393" outside="0" occluded="1" keyframe="0" points="588.16,66.25" z_order="0">
    </points>
    <points frame="394" outside="0" occluded="1" keyframe="0" points="587.95,66.27" z_order="0">
    </points>
    <points frame="395" outside="0" occluded="1" keyframe="0" points="587.73,66.29" z_order="0">
    </points>
    <points frame="396" outside="0" occluded="1" keyframe="0" points="587.52,66.30" z_order="0">
    </points>
    <points frame="397" outside="0" occluded="1" keyframe="0" points="587.31,66.32" z_order="0">
    </points>
    <points frame="398" outside="0" occluded="1" keyframe="0" points="587.10,66.34" z_order="0">
    </points>
    <points frame="399" outside="0" occluded="1" keyframe="0" points="586.89,66.36" z_order="0">
    </points>
    <points frame="400" outside="0" occluded="1" keyframe="0" points="586.67,66.38" z_order="0">
    </points>
    <points frame="401" outside="0" occluded="1" keyframe="0" points="586.46,66.40" z_order="0">
    </points>
    <points frame="402" outside="0" occluded="1" keyframe="0" points="586.25,66.42" z_order="0">
    </points>
    <points frame="403" outside="0" occluded="1" keyframe="0" points="586.04,66.44" z_order="0">
    </points>
    <points frame="404" outside="0" occluded="1" keyframe="0" points="585.82,66.46" z_order="0">
    </points>
    <points frame="405" outside="0" occluded="1" keyframe="0" points="585.61,66.48" z_order="0">
    </points>
[truncated: 1,662,291 more chars]
